# Supplementary material for: Potential Plasticity of the Mannoprotein Repertoire Associated to Mycobacterium tuberculosis Virulence Unveiled by Mass Spectrometry-Based Glycoproteomics
Source: Molecules. 2020 May 18;25(10):2348. doi: 10.3390/molecules25102348 (PMC7287972; doi:10.3390/molecules25102348)
Supplement: Supplementary file 1 [file molecules-25-02348-s001.zip]

Archive with 7 entries (7 files):
- TableS6_(Raw Data_qPCR_Infect).xlsx
- TableS2_(223 Candidat GPept-WT1).xlsx
- TableS1_(Proteome WT1_FDR1).xlsx
- Supplemental Figures to Tonini et al.doc
- TableS5_(Raw Data_qPCR_pBlaF).xlsx
- TableS4_(Candidat GPept-Cp).xlsx
- TableS3_(Candidat Gpep-Mt).xlsx
