# Supplementary material for: Potential Plasticity of the Mannoprotein Repertoire Associated to Mycobacterium tuberculosis Virulence Unveiled by Mass Spectrometry-Based Glycoproteomics
Source: Molecules. 2020 May 18;25(10):2348. doi: 10.3390/molecules25102348 (PMC7287972; doi:10.3390/molecules25102348)
Supplement: Supplementary file 1 [file molecules-25-02348-s001.zip › TableS6_(Raw Data_qPCR_Infect).xlsx]

## Sheet: Expression Rv1002c Infection
Table S6: qPCR Raw data of the relative expression of the PMT Rv1002c gene during infection of MH-S macrophages (see Figure 5).
At t=0, 5, 8 and 24 hours post infection
	t0ct1	t0ct2	t0ct3	t5ct1	t5ct2	t5ct3	t5ct4	t8ct1	t8ct2	t8ct3	t8ct4	t24ct1	t24ct2	t24ct3	t24ct4
Ref-Wt	21.7371	21.5327	21.3866	28.6945	28.4888	28.6534	27.9175	33.9578	27.9387	27.8804	27.7211	25.249	26.932	25.369	25.332
Ref-Cp	18.4632	18.6163	18.817	27.01	27.4673	27.4562	27.07	25.3713	26.5545	26.4607	27.435	23.993	23.886	25.441	25.366
Target-Wt	21.48	21.75	21.05	24.5634	24.4652	25.4332	24.8376	31.3108	31.1979	30.5441	30.7	31.6229	31.6747	31.2841	29.2591
Target-Cp	17.61	17.85	17.24	25.2772	25.0688	25.2176	25.6387	25.7728	26.4854	26.8852	26.0338	27.0211	26.0851	25.9786	27.2281
	Ref= Housekeeping gene RpoB
	Target= Rv1002c
