# Supplementary material for: Potential Plasticity of the Mannoprotein Repertoire Associated to Mycobacterium tuberculosis Virulence Unveiled by Mass Spectrometry-Based Glycoproteomics
Source: Molecules. 2020 May 18;25(10):2348. doi: 10.3390/molecules25102348 (PMC7287972; doi:10.3390/molecules25102348)
Supplement: Supplementary file 1 [file molecules-25-02348-s001.zip › TableS2_(223 Candidat GPept-WT1).xlsx]

## Sheet: 223NL+ Final
Table S2: List of the 223 Mtb culture filtrate putative glycopeptides identified by Mascot 2.0 with a consistent signature of loss of hexose residue(s) as neutral fragment.
prot	prot_desc	prot_score	prot_mass	prot_matches	prot_matches_sig	prot_sequences	prot_sequences_sig	pep_rank	pep_isbold	pep_exp_mz	pep_exp_mr	pep_calc_mr	pep_start	pep_end	pep_score	pep_homol	pep_ident	pep_expect	pep_res_before	pep_seq	pep_res_after	pep_var_mod
RV0092	Cation transporter P-type ATPase a CtpA							1	1	1128.23	3381.68	3381.69			10.41	13	29	0.33		AVSAALAVLVIACPCALGLATPTAMMVASGRG		Carbamidomethyl (C), Hex(2) (ST), Oxidation (M)
RV0151	PE family protein PE1							1	1	759.967	3794.8	3794.83			11.12	13	32	0.62		YPLNVLSDINAVFGILTVHTTYADLTPAQ		Deamidated (NQ), 2 Hex(2) (ST)
RV0192	Conserved hypothetical protein							1	1	1180.57	3538.69	3538.69			11.97	13	31	0.66		GNFVHSAPWSVADQGKRNVTHGCINLSPANAK		2 Deamidated (NQ), Hex(1) (ST)
RV0218	Probable conserved transmembrane protein							1	1	612.803	3670.78	3670.77			10.05	13	31	0.43		GRVVSPGDFPVNKTAAAAGITAEAIGPDWR		2 Hex(2) (ST)
RV0236c	hypothetical protein	25	146189	36	3	32	3	1	1	614.802	3682.77	3682.77	283	311	13.94	13	32	0.54	L	VTGSAAILGTCLVAAAGLAGLTSPAMPAR	G	3 Hex(2) (ST), Propionamide (C)
RV0258c	hypothetical protein	37	16036	17	4	13	2	1	1	921.697	3682.76	3682.78	112	142	11.06	13	32	0.27	G	LGIMRYGVRSEPLHSMSVEMLVDAIGPTMQR	Y	Hex(1) (ST), 3 Oxidation (M)
RV0312	hypothetical protein	14	64104	41	1	17	1	1	0	570.286	1707.83	1707.84	307	320	14.11	13	22	0.68	V	TVGGGANIPLVTQR	L	2 Deamidated (NQ), Hex(2) (ST)
RV0315	hypothetical protein	3529	32165	177	142	28	25	1	1	1182.57	3544.7	3544.7	39	74	17.55	13	31	0.16	A	PAGPTPAPAAPAAATGGLLFHDEFDGPAGSVPDPSK	W	Hex(1) (ST)
RV0315	hypothetical protein	3529	32165	177	142	28	25	1	1	1182.58	3544.7	3544.7	39	74	26.05	13	31	0.011	A	PAGPTPAPAAPAAATGGLLFHDEFDGPAGSVPDPSK	W	Hex(1) (ST)
RV0315	hypothetical protein	3529	32165	177	142	28	25	1	1	1182.58	3544.7	3544.7	39	74	28.62	13	31	0.0042	A	PAGPTPAPAAPAAATGGLLFHDEFDGPAGSVPDPSK	W	Hex(1) (ST)
RV0315	hypothetical protein	3529	32165	177	142	28	25	1	1	1182.58	3544.71	3544.7	39	74	14.16	13	31	0.22	A	PAGPTPAPAAPAAATGGLLFHDEFDGPAGSVPDPSK	W	Hex(1) (ST)
RV0315	hypothetical protein	6088	32165	265	204	53	45	1	1	1182.58	3544.71	3544.7	39	74	19.54	13	31	0.1	A	PAGPTPAPAAPAAATGGLLFHDEFDGPAGSVPDPSK	W	Hex(1) (ST)
RV0315	hypothetical protein	3529	32165	177	142	28	25	1	1	1182.58	3544.71	3544.7	39	74	24.2	13	31	0.014	A	PAGPTPAPAAPAAATGGLLFHDEFDGPAGSVPDPSK	W	Hex(1) (ST)
RV0315	hypothetical protein	3529	32165	177	142	28	25	1	1	1182.58	3544.71	3544.7	39	74	22.76	13	31	0.035	A	PAGPTPAPAAPAAATGGLLFHDEFDGPAGSVPDPSK	W	Hex(1) (ST)
RV0315	hypothetical protein	3529	32165	177	142	28	25	1	1	1206.25	3615.73	3615.74	38	74	15.36	13	31	0.26	A	APAGPTPAPAAPAAATGGLLFHDEFDGPAGSVPDPSK	W	Hex(1) (ST)
RV0315	hypothetical protein	3529	32165	177	142	28	25	1	1	1206.25	3615.73	3615.74	38	74	30.44	13	31	0.0073	A	APAGPTPAPAAPAAATGGLLFHDEFDGPAGSVPDPSK	W	Hex(1) (ST)
RV0315	hypothetical protein	3529	32165	177	142	28	25	1	1	1206.25	3615.74	3615.74	38	74	19.93	13	31	0.057	A	APAGPTPAPAAPAAATGGLLFHDEFDGPAGSVPDPSK	W	Hex(1) (ST)
RV0315	hypothetical protein	3529	32165	177	142	28	25	1	1	1206.25	3615.74	3615.74	38	74	15.51	13	31	0.16	A	APAGPTPAPAAPAAATGGLLFHDEFDGPAGSVPDPSK	W	Hex(1) (ST)
RV0315	hypothetical protein	3529	32165	177	142	28	25	1	1	1206.25	3615.74	3615.74	38	74	25.75	17	31	0.14	A	APAGPTPAPAAPAAATGGLLFHDEFDGPAGSVPDPSK	W	Hex(1) (ST)
RV0315	hypothetical protein	3529	32165	177	142	28	25	1	1	1206.26	3615.74	3615.74	38	74	18.63	13	31	0.067	A	APAGPTPAPAAPAAATGGLLFHDEFDGPAGSVPDPSK	W	Hex(1) (ST)
RV0315	hypothetical protein	3529	32165	177	142	28	25	1	1	1206.26	3615.74	3615.74	38	74	47.14	13	31	0.00017	A	APAGPTPAPAAPAAATGGLLFHDEFDGPAGSVPDPSK	W	Hex(1) (ST)
RV0315	hypothetical protein	3529	32165	177	142	28	25	1	1	1206.26	3615.74	3615.74	38	74	21.59	13	31	0.023	A	APAGPTPAPAAPAAATGGLLFHDEFDGPAGSVPDPSK	W	Hex(1) (ST)
RV0315	hypothetical protein	3529	32165	177	142	28	25	1	1	1206.26	3615.75	3615.74	38	74	36.32	13	31	0.0015	A	APAGPTPAPAAPAAATGGLLFHDEFDGPAGSVPDPSK	W	Hex(1) (ST)
RV0315	hypothetical protein	3529	32165	177	142	28	25	1	1	1206.26	3615.75	3615.74	38	74	37.71	13	31	0.00073	A	APAGPTPAPAAPAAATGGLLFHDEFDGPAGSVPDPSK	W	Hex(1) (ST)
RV0315	hypothetical protein	6088	32165	265	204	53	45	1	1	1206.26	3615.75	3615.74	38	74	28.73	13	31	0.014	A	APAGPTPAPAAPAAATGGLLFHDEFDGPAGSVPDPSK	W	Hex(1) (ST)
RV0344c	lipoprotein lpqJ	15	19297	14	1	12	1	1	0	437.237	1308.69	1308.69	1	10	14.85	13	17	0.61	-	MRLSLIARGM	A	Hex(1) (ST)
RV0350	chaperone dnaK	1027	66790	64	31	22	9	1	1	1208.84	3623.49	3623.48	397	417	17.45	13	27	0.16	R	SETFTTADDNQPSVQIQVYQG	E	2 Hex(1) (ST), 3 Hex(2) (ST)
RV0374	Probable carbon monoxyde dehydrogenase							1	1	1246.21	3735.61	3735.62			12.63	13	31	1		QLDPVQEGFMRCHGLQCGFCTPGMLITAR		2 Carbamidomethyl (C), 3 Deamidated (NQ), Hex(2) (ST), Oxidation (M), Propionamide (C)
RV0399c	Possible conserved lipoprotein LpqK							1	1	758.559	3787.76	3787.79			11.26	13	33	0.51		RLGCSVLALGLLAGCAPPRTGPASSPTNNG		Carbamidomethyl (C), Hex(1) (ST), 2 Hex(2) (ST), Propionamide (C)
RV0432	superoxide dismutase [Cu-Zn]	416	23830	19	14	8	5	1	1	1045.82	3134.43	3134.43	55	83	15.87	13	30	0.063	P	APSGLSGHDEESPGAQSLTSTLTAPDGTK	V	Hex(2) (ST)
RV0433	Conserved hypothetical protein							1	1	874.357	1746.7	1746.71			11.74	13	19	0.088		DRGMELFCAGTH		Hex(2) (ST), Oxidation (M), Propionamide (C)
RV0483	Probable conserved lipoprotein LprQ							1	1	1208.84	3623.49	3623.47			12.93	13	27	0.62		ISNNGEFIHANPMSAGAQGNSNVTNGCINL		7 Deamidated (NQ), Hex(1) (ST), Hex(2) (ST), Oxidation (M), Propionamide (C)
RV0501	Possible UDP-glucose 4-epimerase GalE2							1	0	867.955	1733.9	1733.89			10.18	13	21	0.36		NIGADGILMLSQAIR		Deamidated (NQ), Hex(1) (ST)
RV0551c	Probable fatty-acid-CoA ligase FadD8							1	1	732.14	3655.66	3655.64			11.09	13	32	0.78		MSTAGDDAVGVPPACGGRSDAVGVPQLARESGA		Deamidated (NQ), Hex(1) (ST), Hex(2) (ST), Propionamide (C)
RV0584	Possible conserved exported protein							1	1	652.046	2604.15	2604.14			10.77	13	27	0.5		WQNLFNPTTGYISPR		Deamidated (NQ), Hex(1) (ST), 2 Hex(2) (ST)
RV0614	Conserved hypothetical protein							1	1	825.413	3297.62	3297.61			10.66	13	29	0.2		TAQFASGAIVFSIGVLTAETGAGVVAAAA		2 Hex(2) (ST)
RV0630c	Probable exonuclease V RecB	16	118649	41	2	34	2	1	1	797.354	2389.04	2389.04	719	735	11.5	13	26	0.083	R	CTPRVTDEQAWAVFAQW	E	Carbamidomethyl (C), Deamidated (NQ), Hex(2) (ST)
Rv0648	Rv0648_Rv0648	19	129868	34	3	31	3	1	0	1659.76	3317.51	3317.53	609	632	12.22	13	31	0.13	R	DLMVALVRAGVTATCSGADKPRYG	H	Carbamidomethyl (C), Hex(1) (ST), 2 Hex(2) (ST)
Rv0667	Rv0667_rpoB	14	129138	35	1	27	1	1	0	1112.82	3335.43	3335.44	342	369	11.26	13	29	0.26	R	LHEGQTTMTVPGGVEVPVETDDIDHFGN	R	2 Deamidated (NQ), Hex(2) (ST), Oxidation (M)
RV0768	aldehyde dehydrogenase	17	51152	33	1	22	1	1	1	935.399	2803.17	2803.17	278	298	10.44	13	26	0.11	A	SAVSAFSACMHAGQGCAITTR	L	2 Hex(2) (ST), Oxidation (M), Propionamide (C)
RV0838	D-alanyl-D-alanine dipeptidase	589	27304	24	16	11	6	1	1	945.963	1889.91	1889.91	47	62	12.13	13	24	0.11	N	TTTPSGPVPPVSEAAR	A	Hex(2) (ST)
RV0838	D-alanyl-D-alanine dipeptidase	589	27304	24	16	11	6	1	1	945.964	1889.91	1889.91	47	62	11.59	13	24	0.2	N	TTTPSGPVPPVSEAAR	A	2 Hex(1) (ST)
RV0838	D-alanyl-D-alanine dipeptidase	589	27304	24	16	11	6	1	1	945.964	1889.91	1889.91	47	62	13.28	13	24	0.057	N	TTTPSGPVPPVSEAAR	A	2 Hex(1) (ST)
RV0838	D-alanyl-D-alanine dipeptidase	484	27304	25	15	18	10	1	1	945.965	1889.92	1889.91	47	62	18.28	13	24	0.025	N	TTTPSGPVPPVSEAAR	A	2 Hex(1) (ST)
RV0838	D-alanyl-D-alanine dipeptidase	589	27304	24	16	11	6	1	1	945.966	1889.92	1889.91	47	62	17.79	13	24	0.021	N	TTTPSGPVPPVSEAAR	A	2 Hex(1) (ST)
RV0838	D-alanyl-D-alanine dipeptidase	589	27304	24	16	11	6	1	1	945.966	1889.92	1889.91	47	62	14.81	13	24	0.041	N	TTTPSGPVPPVSEAAR	A	2 Hex(1) (ST)
RV0838	D-alanyl-D-alanine dipeptidase	484	27304	25	15	18	10	1	1	1026.99	2051.97	2051.96	47	62	11.36	13	25	0.82	N	TTTPSGPVPPVSEAAR	A	Hex(1) (ST), Hex(2) (ST)
RV0872c	PE-PGRS family protein PE_PGRS15							1	0	1291.86	3872.57	3872.56			10.63	13	26	0.35		AGSDGGVGAGGAGGAGGAGGTGGEGGTGGDGKTTDGNPGMGGSPGS		Deamidated (NQ), Hex(2) (ST)
RV0932	Periplasmic phosphate-binding lipoprotein PstS2							1	0	568.25	1701.73	1701.72			10.8	13	21	0.27		CGSPAWDLPTV		Hex(1) (ST), Hex(2) (ST), Propionamide (C)
RV0938	ATP dependent DNA ligase LigD							1	0	389.689	1554.73	1554.72			10.87	13	22	0.34		AGEGGRSSGVGSLLM		Hex(1) (ST), Oxidation (M)
RV0998	hypothetical protein	33	35603	18	1	16	1	1	0	570.287	1707.84	1707.85	311	323	10	13	22	0.95	E	LSLGREMVDQINR	V	Hex(1) (ST), Oxidation (M)
RV1006	Unknown protein							1	1	996.94	3983.73	3983.7			11.66	13	32	0.79		YHVSMTSSVNFPDQTATSPMDPALYLVW		Deamidated (NQ), Hex(1) (ST), 2 Hex(2) (ST), Oxidation (M)
RV1020	transcription-repair-coupling factor	19	132826	51	2	40	2	1	1	645.336	1932.99	1932.98	979	996	10.01	13	22	0.42	L	ATIAQNNELGAGMAVALK	D	Hex(1) (ST)
RV1024	cell division protein DivIC	14	24555	6	1	5	1	1	0	1272.27	3813.79	3813.77	149	179	14.24	13	33	0.14	R	LGFVMPGDIPFQVQLPSTPLAPPQPGSDAAT	A	2 Deamidated (NQ), 2 Hex(2) (ST), Oxidation (M)
RV1077	cystathionine beta-synthase	52	48605	25	1	21	1	1	1	484.466	1933.84	1933.83	258	273	10.26	13	23	0.5	R	LAREEAMLVGGSCGMA	V	Hex(2) (ST), Oxidation (M)
RV1087	PE-PGRS family protein PE_PGRS21							1	1	774.353	3866.73	3866.75			10.01	13	32	0.63		QLIGNGGHGGAGGTGVPNGSGGAGGLSGLLFGEPGANG		Deamidated (NQ), 2 Hex(1) (ST), Hex(2) (ST)
RV1257c	Rv1257c_Rv1257c	603	47208	120	51	33	10	1	1	1181.57	3541.68	3541.69	66	93	10.88	13	32	0.89	V	PVVTRGAGSGLSGGATALDGGIVLSTEK	M	3 Hex(2) (ST)
RV1259	Probable uracil DNA glycosylase, UdgB							1	1	1276.96	3827.84	3827.82			12.78	13	32	0.32		VAADAAQVSALAGGAGSICELNALISVCRACPR		2 Carbamidomethyl (C), Hex(1) (ST), Hex(2) (ST), Propionamide (C)
RV1270c	lipoprotein lprA	5489	24859	185	148	25	14	1	1	935.935	1869.86	1869.85	34	51	76.76	14	24	6.5e-07	K	ASDTAATASNGDAAMLLK	Q	Deamidated (NQ), Hex(1) (ST)
RV1270c	lipoprotein lprA	5489	24859	185	148	25	14	1	1	935.935	1869.86	1869.85	34	51	52.14	13	24	0.00011	K	ASDTAATASNGDAAMLLK	Q	Deamidated (NQ), Hex(1) (ST)
RV1270c	lipoprotein lprA	5489	24859	185	148	25	14	1	1	935.935	1869.86	1869.85	34	51	80.64	14	24	2.5e-07	K	ASDTAATASNGDAAMLLK	Q	Deamidated (NQ), Hex(1) (ST)
RV1270c	lipoprotein lprA	5489	24859	185	148	25	14	1	1	935.936	1869.86	1869.85	34	51	48.49	14	24	0.00039	K	ASDTAATASNGDAAMLLK	Q	Deamidated (NQ), Hex(1) (ST)
RV1270c	lipoprotein lprA	5489	24859	185	148	25	14	1	1	935.938	1869.86	1869.85	34	51	59.64	13	24	1.9e-05	K	ASDTAATASNGDAAMLLK	Q	Deamidated (NQ), Hex(1) (ST)
RV1270c	lipoprotein lprA	5489	24859	185	148	25	14	1	1	943.928	1885.84	1885.85	34	51	53.07	13	24	1.5e-05	K	ASDTAATASNGDAAMLLK	Q	Deamidated (NQ), Hex(1) (ST), Oxidation (M)
RV1270c	lipoprotein lprA	607	24859	30	14	19	9	1	1	943.93	1885.85	1885.85	34	51	18.74	13	24	0.066	K	ASDTAATASNGDAAMLLK	Q	Deamidated (NQ), Hex(1) (ST), Oxidation (M)
RV1270c	lipoprotein lprA	5489	24859	185	148	25	14	1	1	943.932	1885.85	1885.85	34	51	69.35	13	24	1.2e-06	K	ASDTAATASNGDAAMLLK	Q	Deamidated (NQ), Hex(1) (ST), Oxidation (M)
RV1270c	lipoprotein lprA	5489	24859	185	148	25	14	1	1	943.933	1885.85	1885.85	34	51	74.1	13	24	4.9e-07	K	ASDTAATASNGDAAMLLK	Q	Deamidated (NQ), Hex(1) (ST), Oxidation (M)
RV1270c	lipoprotein lprA	5489	24859	185	148	25	14	1	1	943.933	1885.85	1885.85	34	51	36.05	13	24	0.0028	K	ASDTAATASNGDAAMLLK	Q	Deamidated (NQ), Hex(1) (ST), Oxidation (M)
RV1270c	lipoprotein lprA	5489	24859	185	148	25	14	1	1	943.933	1885.85	1885.85	34	51	72.86	14	24	1.5e-06	K	ASDTAATASNGDAAMLLK	Q	Deamidated (NQ), Hex(1) (ST), Oxidation (M)
RV1270c	lipoprotein lprA	5489	24859	185	148	25	14	1	1	943.933	1885.85	1885.85	34	51	79.85	13	24	2.4e-07	K	ASDTAATASNGDAAMLLK	Q	Deamidated (NQ), Hex(1) (ST), Oxidation (M)
RV1270c	lipoprotein lprA	5489	24859	185	148	25	14	1	1	943.933	1885.85	1885.85	34	51	61.43	13	24	1.7e-06	K	ASDTAATASNGDAAMLLK	Q	Deamidated (NQ), Hex(1) (ST), Oxidation (M)
RV1270c	lipoprotein lprA	5489	24859	185	148	25	14	1	1	943.933	1885.85	1885.85	34	51	65.37	13	24	5e-06	K	ASDTAATASNGDAAMLLK	Q	Deamidated (NQ), Hex(1) (ST), Oxidation (M)
RV1270c	lipoprotein lprA	5489	24859	185	148	25	14	1	1	943.933	1885.85	1885.85	34	51	56.26	13	24	7.6e-06	K	ASDTAATASNGDAAMLLK	Q	Deamidated (NQ), Hex(1) (ST), Oxidation (M)
RV1270c	lipoprotein lprA	5489	24859	185	148	25	14	1	1	943.934	1885.85	1885.85	34	51	71.35	15	24	2.7e-06	K	ASDTAATASNGDAAMLLK	Q	Deamidated (NQ), Hex(1) (ST), Oxidation (M)
RV1270c	lipoprotein lprA	5489	24859	185	148	25	14	1	1	943.934	1885.85	1885.85	34	51	60.8	14	24	2.4e-05	K	ASDTAATASNGDAAMLLK	Q	Deamidated (NQ), Hex(1) (ST), Oxidation (M)
RV1270c	lipoprotein lprA	5489	24859	185	148	25	14	1	1	943.936	1885.86	1885.85	34	51	50.35	13	24	8.8e-05	K	ASDTAATASNGDAAMLLK	Q	Deamidated (NQ), Hex(1) (ST), Oxidation (M)
RV1270c	lipoprotein lprA	5489	24859	185	148	25	14	1	1	1016.96	2031.9	2031.9	34	51	16.94	13	24	0.026	K	ASDTAATASNGDAAMLLK	Q	Deamidated (NQ), 2 Hex(1) (ST)
RV1270c	lipoprotein lprA	5489	24859	185	148	25	14	1	1	1016.96	2031.91	2031.9	34	51	58.36	14	25	4e-05	K	ASDTAATASNGDAAMLLK	Q	Deamidated (NQ), 2 Hex(1) (ST)
RV1270c	lipoprotein lprA	5489	24859	185	148	25	14	1	1	1016.96	2031.91	2031.9	34	51	24.9	13	25	0.0052	K	ASDTAATASNGDAAMLLK	Q	Deamidated (NQ), 2 Hex(1) (ST)
RV1270c	lipoprotein lprA	5489	24859	185	148	25	14	1	1	1016.96	2031.91	2031.9	34	51	50.23	13	25	6.6e-05	K	ASDTAATASNGDAAMLLK	Q	Deamidated (NQ), 2 Hex(1) (ST)
RV1270c	lipoprotein lprA	5489	24859	185	148	25	14	1	1	1016.96	2031.91	2031.9	34	51	60.18	13	25	1.5e-05	K	ASDTAATASNGDAAMLLK	Q	Deamidated (NQ), 2 Hex(1) (ST)
RV1270c	lipoprotein lprA	5489	24859	185	148	25	14	1	1	1016.96	2031.91	2031.9	34	51	75.72	17	25	1.5e-06	K	ASDTAATASNGDAAMLLK	Q	Deamidated (NQ), 2 Hex(1) (ST)
RV1270c	lipoprotein lprA	5489	24859	185	148	25	14	1	1	1024.96	2047.9	2047.9	34	51	69.69	13	24	9.5e-07	K	ASDTAATASNGDAAMLLK	Q	Deamidated (NQ), 2 Hex(1) (ST), Oxidation (M)
RV1270c	lipoprotein lprA	5489	24859	185	148	25	14	1	1	1024.96	2047.9	2047.9	34	51	43.71	13	24	0.00015	K	ASDTAATASNGDAAMLLK	Q	Deamidated (NQ), 2 Hex(1) (ST), Oxidation (M)
RV1270c	lipoprotein lprA	5489	24859	185	148	25	14	1	1	1024.96	2047.9	2047.9	34	51	44.06	13	24	0.00022	K	ASDTAATASNGDAAMLLK	Q	Deamidated (NQ), Hex(2) (ST), Oxidation (M)
RV1270c	lipoprotein lprA	5489	24859	185	148	25	14	1	1	1024.96	2047.9	2047.9	34	51	47.23	13	24	5.6e-05	K	ASDTAATASNGDAAMLLK	Q	Deamidated (NQ), 2 Hex(1) (ST), Oxidation (M)
RV1270c	lipoprotein lprA	5489	24859	185	148	25	14	1	1	1024.96	2047.91	2047.9	34	51	82.16	23	24	1.2e-06	K	ASDTAATASNGDAAMLLK	Q	Deamidated (NQ), 2 Hex(1) (ST), Oxidation (M)
RV1270c	lipoprotein lprA	5489	24859	185	148	25	14	1	1	1024.96	2047.91	2047.9	34	51	52.84	13	25	1.4e-05	K	ASDTAATASNGDAAMLLK	Q	Deamidated (NQ), Hex(2) (ST), Oxidation (M)
RV1270c	lipoprotein lprA	5489	24859	185	148	25	14	1	1	1097.99	2193.96	2193.96	34	51	16.75	15	25	0.73	K	ASDTAATASNGDAAMLLK	Q	Deamidated (NQ), Hex(1) (ST), Hex(2) (ST)
RV1270c	lipoprotein lprA	5489	24859	185	148	25	14	1	1	1097.99	2193.97	2193.96	34	51	53.89	13	25	4.9e-05	K	ASDTAATASNGDAAMLLK	Q	Deamidated (NQ), Hex(1) (ST), Hex(2) (ST)
RV1278	Hypothetical protein							1	0	1180.57	3538.7	3538.69			10	13	31	0.51		DQLRSRLEQLCAGQPAELDLVSTDTATAR		Carbamidomethyl (C), Deamidated (NQ), Hex(2) (ST)
RV1278	Hypothetical protein							1	0	926.661	3702.62	3702.6			11	13	31	0.66		STRATVLQNAAAAESAELGAAMTR		Deamidated (NQ), 4 Hex(2) (ST), Oxidation (M)
RV1315	Probable UDP-N-acetylglucosamine 1-carboxyvinyltransferase MurA							1	1	534.279	1599.82	1599.81			10.5	13	21	0.1		VVAEGVTTIHNAAR		Deamidated (NQ), Hex(1) (ST)
RV1364c	anti-anti-sigma factor	15	69481	17	1	8	1	1	0	749.848	1497.68	1497.68	156	168	15.37	14	21	0.81	R	DSATVMQQALLAA	S	2 Deamidated (NQ), Hex(1) (ST), Oxidation (M)
RV1368	lipoprotein lprF	577	26835	35	16	25	9	1	1	929.792	2786.35	2786.35	42	67	41.05	13	28	0.0003	K	KPTTASSPSPGSPSPEAQQILQDSSK	A	Hex(1) (ST)
RV1368	lipoprotein lprF	566	26835	41	24	26	13	1	1	929.793	2786.36	2786.35	42	67	36.94	13	28	0.0017	K	KPTTASSPSPGSPSPEAQQILQDSSK	A	Hex(1) (ST)
RV1368	lipoprotein lprF	577	26835	35	16	25	9	1	1	983.809	2948.41	2948.4	42	67	45.9	13	29	0.00045	K	KPTTASSPSPGSPSPEAQQILQDSSK	A	2 Hex(1) (ST)
RV1385	Probable orotidine 5'-phosphate decarboxylase PyrF							1	1	963.472	2887.39	2887.41			12.04	13	29	0.19		SVAQLVVDQVGAANEAAGPGPGSIGVVV		3 Deamidated (NQ), Hex(2) (ST)
RV1401	hypothetical protein	14	21243	20	1	7	1	1	0	533.459	2662.26	2662.25	135	157	11.54	13	28	0.56	L	PTIWTAVGAVCFAASDSMIGIGR	F	Hex(2) (ST), Oxidation (M)
RV1402	Putative primosomal protein N' PriA	14	69796	16	1	11	1	1	0	690.651	2068.93	2068.93	380	397	13.56	13	25	0.38	S	CTGPLSLQGAGSPGAVCR	W	Deamidated (NQ), Hex(2) (ST), Propionamide (C)
RV1409	Probable riboflavin biosynthesis protein RibG							1	0	831.403	3321.58	3321.58			11.7	13	31	0.51		IVVVTMEPCNHYGKTPPCVNALIEAR		2 Deamidated (NQ), Hex(2) (ST), 2 Propionamide (C)
RV1411c	lipoprotein lprG	2474	24533	106	72	14	7	1	1	558.812	1115.61	1115.61	228	236	13.65	13	15	0.3	K	VQVTKPPVS	-	Hex(1) (ST)
RV1411c	lipoprotein lprG	1007	24533	72	44	34	17	1	1	559.302	1116.59	1116.59	228	236	13.25	13	17	0.18	K	VQVTKPPVS	-	Deamidated (NQ), Hex(1) (ST)
RV1411c	lipoprotein lprG	1007	24533	72	44	34	17	1	1	961.981	1921.95	1921.95	75	92	16.91	13	24	0.026	K	TLSGDLTTNPTAATGNVK	L	Hex(1) (ST)
RV1442	molybdopterin guanine dinucleotide-containing S/N-oxide reductase	328	83338	63	13	32	13	1	1	993.659	3970.61	3970.62	712	744	20.28	13	27	0.064	R	DPDSMCVHGNPNALSNDSGTSSLAHGSTGQHVL	V	2 Deamidated (NQ), 2 Hex(2) (ST), Oxidation (M)
RV1450c	PE-PGRS family protein	16	107347	65	2	63	2	1	1	1301.55	3901.63	3901.65	976	1019	10.61	13	29	0.41	D	GANGGNGQGAGAFAGGGGGRGGDGGNAGNAGAGGPGGTGSTAGK	A	Deamidated (NQ), Hex(1) (ST), Hex(2) (ST)
RV1452c	PE-PGRS family protein PE_PGRS28							1	1	781.331	3901.62	3901.62			10.87	13	28	0.28		AGTNASDSGAVGGKGNSGGNGGQGGAGGDGGTLAGNGGAGGTGGR		4 Deamidated (NQ), 2 Hex(1) (ST)
RV1456c	cytochrome c oxidase subunit XV assembly protein	14	32348	7	1	6	1	1	0	648.322	2589.26	2589.26	98	117	14.18	13	27	0.38	R	RTEVLAYAWLMPVSTVVQAM	I	Deamidated (NQ), Hex(2) (ST)
RV1462	Fe-S cluster assembly protein SufD	14	42497	4	1	4	1	1	1	1214.51	3640.52	3640.53	93	114	14.01	13	28	0.85	R	VAAQAFSSFNSATLVTVERDTQ	V	3 Deamidated (NQ), 2 Hex(1) (ST), 3 Hex(2) (ST)
RV1516c	Probable sugar transferase							1	0	617.303	3697.77	3697.74			11.9	13	32	0.95		TGALSAARGEYVALCEADDYWIDPLKLSK		Carbamidomethyl (C), Hex(1) (ST), Hex(2) (ST)
RV1527c	phthioceranic/hydroxyphthioceranic acid synthase	15	223750	70	1	48	1	1	1	1150.22	3447.65	3447.65	451	478	15.09	13	31	0.31	T	PATPGIDGALLFALSASSQDALRQTAAR	L	2 Deamidated (NQ), 2 Hex(1) (ST), Hex(2) (ST)
RV1537	DNA polymerase IV 1	18	49078	19	2	11	1	1	1	737.56	3682.77	3682.77	130	158	17.59	15	32	0.66	R	DETGLIASVGAGSGKQIAKIASGLAKPDG	I	2 Hex(1) (ST), 2 Hex(2) (ST)
RV1557	Probable conserved transmembrane transport protein MmpL6							1	0	763.766	3813.8	3813.78			10.2	13	33	0.66		QAAHEAVKGTPMAGAGIYLAGTAATFKDIQ		Hex(1) (ST), 2 Hex(2) (ST), Oxidation (M)
RV1625c	adenylate cyclase	34	47340	12	2	12	2	1	1	553.915	1658.72	1658.72	28	37	11.61	13	22	0.41	R	TQARAPTQHY	A	Deamidated (NQ), Hex(1) (ST), Hex(2) (ST)
RV1625c	adenylate cyclase	20	47340	16	2	15	2	1	1	553.916	1658.73	1658.72	28	37	16.01	13	22	0.11	R	TQARAPTQHY	A	Deamidated (NQ), Hex(1) (ST), Hex(2) (ST)
RV1640c	lysylphosphatidylglycerol biosynthesis LysX	15	128159	29	2	25	1	1	0	625.315	1248.62	1248.62	830	839	13.18	13	20	0.72	Y	LDLAVNAESR	A	Hex(1) (ST)
RV1663	Probable polyketide synthase Pks17							1	0	629.805	2515.19	2515.21			10.85	13	27	0.59		LVCSNAAIVLGHSGTEIDAHK		Carbamidomethyl (C), Hex(2) (ST)
RV1692	Probable phosphatase							1	0	636.641	3813.8	3813.78			10.22	13	33	0.7		SLHQDSKLLAVAPQPGWQIDVGGGAVTVC		Carbamidomethyl (C), Deamidated (NQ), Hex(1) (ST), 2 Hex(2) (ST)
RV1698	Outer membrane protein MctB							1	0	531.432	3182.55	3182.54			12.28	13	30	0.65		DRIGTANATVVVTGGALSTDAGNQGVSVAR		2 Deamidated (NQ), Hex(2) (ST)
RV1727	Conserved hypothetical protein							1	0	1095.53	3283.57	3283.55			11.04	13	30	0.1		GPDMAQVFSGADIVGDDPLGATQRITRR		Deamidated (NQ), Hex(2) (ST), Oxidation (M)
RV1731	succinate-semialdehyde dehydrogenase	25	55290	31	3	22	2	1	1	545.28	1632.82	1632.81	2	14	22.42	15	21	0.21	M	PAPSAEVFDRLRN	L	Hex(1) (ST)
RV1731	succinate-semialdehyde dehydrogenase	29	55290	26	2	21	1	1	1	545.28	1632.82	1632.81	2	14	22.2	15	21	0.2	M	PAPSAEVFDRLRN	L	Hex(1) (ST)
RV1731	succinate-semialdehyde dehydrogenase	25	55290	31	3	22	2	1	1	545.28	1632.82	1632.81	2	14	14.38	13	21	0.16	M	PAPSAEVFDRLRN	L	Hex(1) (ST)
RV1731	succinate-semialdehyde dehydrogenase	25	55290	31	3	22	2	1	1	545.281	1632.82	1632.81	2	14	11.69	13	21	0.53	M	PAPSAEVFDRLRN	L	Hex(1) (ST)
RV1743	serine/threonine-protein kinase pknE	21	60474	19	1	17	1	1	1	461.875	2765.21	2765.23	517	542	21.48	14	28	0.18	K	SGADLGTAQTKATNASETLAGFNASG	T	2 Deamidated (NQ), Hex(2) (ST)
RV1818c	PE-PGRS family protein	16	40731	5	1	5	1	1	1	1178.21	3531.59	3531.57	456	491	16.16	13	32	0.28	A	GGGAILVGNGGNGGNAGSGTPNGSAGTGGAGGLLGK	N	3 Deamidated (NQ), 2 Hex(1) (ST), Hex(2) (ST)
RV1823	hypothetical protein	17	31916	32	1	10	1	1	0	454.391	2720.3	2720.32	164	187	16.9	13	28	0.21	V	GPGLTVTVTDPGASPNLSDVSKQR	V	Deamidated (NQ), Hex(2) (ST)
RV1842c	Conserved hypothetical membrane protein							1	0	1022.17	3063.48	3063.49			11.15	13	29	0.21		LSFQLSGAQLGISITTLATGYL		Hex(1) (ST), 2 Hex(2) (ST)
RV1935c	enoyl-CoA hydratase	17	35228	13	1	3	1	1	0	749.848	1497.68	1497.68	62	73	12.36	13	21	0.79	A	AFELAEADDTVR	V	Hex(1) (ST)
RV1935c	enoyl-CoA hydratase	17	35228	13	1	3	1	1	0	749.848	1497.68	1497.68	62	73	16.82	16	21	0.85	A	AFELAEADDTVR	V	Hex(1) (ST)
RV1967	Mce-family protein Mce3B							1	0	628.986	1883.93	1883.94			10.93	13		0.59		ISINPDATVRVQFT		Hex(2) (ST)
RV2068c	beta-lactamase	2338	32548	108	86	40	25	1	1	762.868	1523.72	1523.72	36	47	20.21	13	21	0.038	S	TTLPAGADLADR	F	2 Hex(1) (ST)
RV2068c	beta-lactamase	2338	32548	108	86	40	25	1	1	806.384	1610.75	1610.75	35	47	19.21	13	22	0.065	A	STTLPAGADLADR	F	2 Hex(1) (ST)
RV2068c	beta-lactamase	2338	32548	108	86	40	25	1	1	887.412	1772.81	1772.81	35	47	16.3	15	23	0.86	A	STTLPAGADLADR	F	Hex(1) (ST), Hex(2) (ST)
RV2068c	beta-lactamase	2338	32548	108	86	40	25	1	1	890.431	1778.85	1778.84	33	47	20.07	13	23	0.016	R	PASTTLPAGADLADR	F	2 Hex(1) (ST)
RV2068c	beta-lactamase	2338	32548	108	86	40	25	1	1	968.479	1934.94	1934.94	32	47	28.64	19	24	0.11	A	RPASTTLPAGADLADR	F	Hex(2) (ST)
RV2068c	beta-lactamase	2338	32548	108	86	40	25	1	1	1004	2005.98	2005.98	31	47	27.16	13	24	0.0039	G	ARPASTTLPAGADLADR	F	2 Hex(1) (ST)
RV2068c	beta-lactamase	2338	32548	108	86	40	25	1	1	669.668	2005.98	2005.98	31	47	23.81	13	24	0.032	G	ARPASTTLPAGADLADR	F	Hex(2) (ST)
RV2101	helicase helZ	14	111543	57	1	37	1	1	0	992.464	3965.83	3965.84	510	539	13.97	13	33	0.91	G	DLLAGAAAASLQPLDPPDGFTATLRPYQQR	G	3 Deamidated (NQ), Hex(1) (ST), 2 Hex(2) (ST)
Rv2138	Probable conserved lipoprotein LppL	21	36796	16	1	15	1	1	1	466.479	1861.89	1861.89	224	238	12.98	13	24	0.15	S	VTTIGADGHAQQALR	A	Deamidated (NQ), Hex(2) (ST)
Rv2193	Probable cytochrome C oxidase CtaE							1	0	577.956	1730.85	1730.84			10.98	13	23	0.8		VTSAVGTSGTAITSR		Hex(2) (ST)
RV2194	Probable ubiquinol-cytochrome C reductase QcrC							1	1	1385.61	2769.21	2769.2			10.09	13	28	0.34		LNCASCHNFTGKGGALSSGKYAP		Deamidated (NQ), Hex(1) (ST), Hex(2) (ST)
RV2210c	Branched-chain amino acid transaminase IlvE							1	1	659.991	1976.95	1976.95			12.36	13	24	0.73		TMALRDTLTGIQR		Hex(1) (ST), Hex(2) (ST), Oxidation (M)
RV2224c	hypothetical protein	19	55889	67	2	25	2	1	1	518.229	2586.11	2586.11	142	161	10.41	13	26	0.6	P	RGVASSRPAIWCNSDADNDR	L	2 Deamidated (NQ), Hex(2) (ST), Propionamide (C)
Rv2245	Rv2245_kasA	20	43257	32	3	17	2	1	1	627.645	1879.91	1879.91	1	18	10	13	23	0.67	-	VSQPSTANGGFPSVVVTA	V	Deamidated (NQ), Hex(1) (ST)
RV2251	Possible flavoprotein	334	49751	34	11	26	8	1	1	621.465	3722.74	3722.72	13	45	14.32	13	32	0.4	S	APPIATGCCTPAASPPQTCCGAKTPVSRMRPTR	C	Carbamidomethyl (C), Hex(2) (ST), Oxidation (M)
RV2266	Probable cytochrome P450 124 Cyp124							1	0	531.433	3182.56	3182.54			10.16	13	29	0.63		QMPDVVATEEPARLLSQFIHGIKT		Deamidated (NQ), Hex(1) (ST), Hex(2) (ST), Oxidation (M)
RV2290	hypothetical protein	181	17332	24	12	4	2	1	1	749.848	1497.68	1497.68	73	85	21.92	15	21	0.21	R	TATPSESGTQTTR	V	Hex(1) (ST)
RV2290	hypothetical protein	181	17332	24	12	4	2	1	1	749.848	1497.68	1497.68	73	85	21.53	16	21	0.34	R	TATPSESGTQTTR	V	Hex(1) (ST)
RV2290	hypothetical protein	181	17332	24	12	4	2	1	1	749.848	1497.68	1497.68	73	85	10.22	13	21	0.56	R	TATPSESGTQTTR	V	Hex(1) (ST)
RV2290	hypothetical protein	181	17332	24	12	4	2	1	1	749.849	1497.68	1497.68	73	85	15.3	13	21	0.7	R	TATPSESGTQTTR	V	Hex(1) (ST)
RV2290	hypothetical protein	181	17332	24	12	4	2	1	1	749.849	1497.68	1497.68	73	85	23.23	13	22	0.025	R	TATPSESGTQTTR	V	Hex(1) (ST)
RV2290	hypothetical protein	181	17332	24	12	4	2	1	1	749.849	1497.68	1497.68	73	85	21.73	15	22	0.26	R	TATPSESGTQTTR	V	Hex(1) (ST)
RV2323c	hypothetical protein	13	32939	7	1	5	1	1	1	407.69	1626.73	1626.73	3	14	13.22	13	22	0.33	E	NTQRPSFDCEIR	A	Hex(1) (ST)
RV2340c	PE-PGRS family protein PE_PGRS39							1	0	605.514	2418.03	2418.04			11.93	13	25	0.087		HATTNPGNAAHQGNPADPGNSAR		2 Deamidated (NQ), Hex(1) (ST)
RV2391	sulfite reductase [ferredoxin]	15	62958	22	1	16	1	1	0	550.942	1649.81	1649.79	4	16	15.31	13	22	0.25	A	KENPQMTTARPAK	A	Deamidated (NQ), Hex(1) (ST), Oxidation (M)
RV2439c	Probable glutamate 5-kinase protein ProB							1	1	814.421	2440.24	2440.24			10.95	13	25	0.34		SGAIAAGIEPLGLSRRPK		2 Hex(2) (ST)
RV2552c	shikimate-5-dehydrogenase	19	27191	30	2	9	2	1	0	550.939	1649.8	1649.81	233	244	13.48	13	23	0.13	R	VISGLQMLLHQA	F	Deamidated (NQ), Hex(2) (ST), Oxidation (M)
RV2563	ABC transporter permease							1	0	569.611	1705.81	1705.82			12.66	13	23	0.23		GQPTISSIGIDGMPR		Hex(1) (ST), Oxidation (M)
RV2563	ABC transporter permease	14	36003	13	1	10	1	1	1	569.613	1705.82	1705.82	188	202	10.68	13	23	0.47	N	GQPTISSIGIDGMPR	Q	Hex(1) (ST), Oxidation (M)
RV2563	ABC transporter permease							1	0	569.615	1705.82	1705.82			12.89	13	23	0.2		GQPTISSIGIDGMPR		Hex(1) (ST), Oxidation (M)
RV2585c	peptide/nickel transporter substrate-binding protein	19	58599	29	1	28	1	1	1	770.116	3076.43	3076.43	46	68	10.48	13	30	0.36	G	ALVTYNTNTVIGAASAGAQAFAR	T	Hex(1) (ST), 2 Hex(2) (ST)
RV2589	4-aminobutyrate aminotransferase	25	46783	34	2	21	2	1	1	670.725	3348.59	3348.59	309	340	14.74	13	31	0.46	R	AEIMNAPHVGGLGGTFGGNPVACAAALATIAT	I	Carbamidomethyl (C), Hex(2) (ST), Oxidation (M)
RV2590	Probable fatty-acid-CoA ligase FadD9							1	1	893.977	1785.94	1785.92			10.17	13	21	0.12		FTLENGLLTGIRK		Deamidated (NQ), Hex(2) (ST)
RV2608	PPE family protein PPE42							1	1	759.968	3794.8	3794.83			10.96	13	32	0.65		TRLASLVAANLLGQNAPAIAAAEAEYEQIWAQD		3 Deamidated (NQ), Hex(2) (ST)
RV2616	hypothetical protein	23	17822	6	1	4	1	1	1	583.297	1164.58	1164.59	149	156	22.7	13	19	0.049	G	PLGAVTQR	F	Hex(2) (ST)
RV2741	PE-PGRS family protein PE_PGRS47							1	0	1171.16	3510.47	3510.47			12.37	13	28	0.16		GGNGGAAGLFGNGGAGGAGASNQAGNGGAGGNGGAGGLIWGT		6 Deamidated (NQ), Hex(1) (ST)
RV2779c	Possible transcriptional regulatory protein							1	1	461.876	2765.21	2765.21			12.93	13	28	0.29		GDARMPNNALADTVGIAPSTCHGR		2 Deamidated (NQ), Hex(2) (ST), Oxidation (M)
RV2780	Secreted L-alanine dehydrogenase Ald							1	1	620.715	3098.54	3098.52			11.73	13	28	0.79		IANGMGATVTVLDINIDKLRQLDAEFC		Deamidated (NQ), Hex(1) (ST), Oxidation (M)
RV2799	hypothetical protein	388	22873	21	19	9	8	1	1	961.447	1920.88	1920.88	68	83	37.81	13	24	0.00028	K	SPIVATTDPSPFDPCR	D	Carbamidomethyl (C), Hex(1) (ST)
RV2799	hypothetical protein	388	22873	21	19	9	8	1	1	961.447	1920.88	1920.88	68	83	22.1	13	24	0.0085	K	SPIVATTDPSPFDPCR	D	Carbamidomethyl (C), Hex(1) (ST)
RV2799	hypothetical protein	184	22873	9	8	7	6	1	1	1042.47	2082.93	2082.93	68	83	33.1	13	25	0.00098	K	SPIVATTDPSPFDPCR	D	Carbamidomethyl (C), Hex(2) (ST)
RV2799	hypothetical protein	388	22873	21	19	9	8	1	1	1042.47	2082.93	2082.93	68	83	35.51		25	0.094	K	SPIVATTDPSPFDPCR	D	Carbamidomethyl (C), Hex(2) (ST)
RV2799	hypothetical protein	388	22873	21	19	9	8	1	1	1042.47	2082.93	2082.93	68	83	41.31	13	25	0.00056	K	SPIVATTDPSPFDPCR	D	Carbamidomethyl (C), 2 Hex(1) (ST)
RV2799	hypothetical protein	184	22873	9	8	7	6	1	1	1042.48	2082.94	2082.93	68	83	61.05	13	25	3.8e-06	K	SPIVATTDPSPFDPCR	D	Carbamidomethyl (C), 2 Hex(1) (ST)
RV2799	hypothetical protein	388	22873	21	19	9	8	1	1	1042.48	2082.94	2082.93	68	83	38.82	13	25	0.0003	K	SPIVATTDPSPFDPCR	D	Carbamidomethyl (C), 2 Hex(1) (ST)
RV2799	hypothetical protein	388	22873	21	19	9	8	1	1	1042.48	2082.94	2082.93	68	83	44.57	13	25	6.7e-05	K	SPIVATTDPSPFDPCR	D	Carbamidomethyl (C), Hex(2) (ST)
RV2799	hypothetical protein	184	22873	9	8	7	6	1	1	1049.48	2096.94	2096.95	68	83	21.87	13	25	0.033	K	SPIVATTDPSPFDPCR	D	Hex(2) (ST), Propionamide (C)
RV2799	hypothetical protein	388	22873	21	19	9	8	1	1	1049.49	2096.96	2096.95	68	83	20.46	13	25	0.012	K	SPIVATTDPSPFDPCR	D	2 Hex(1) (ST), Propionamide (C)
RV2873	cell surface lipoprotein MPB83	46	22056	4	2	4	2	1	1	980.457	1958.9	1958.89	48	62	38.19	13	25	0.00027	V	TTAAMADPAADLIGR	G	Hex(1) (ST), Hex(2) (ST)
RV2873	cell surface lipoprotein MPB83	125	22056	10	4	6	3	1	1	980.457	1958.9	1958.89	48	62	43.02	13	25	0.00023	V	TTAAMADPAADLIGR	G	Hex(1) (ST), Hex(2) (ST)
RV2873	cell surface lipoprotein MPB83	19	22056	9	1	8	1	1	0	1201.54	3601.6	3601.62	190	220	10.45	13	31	0.46	L	MVNNAGLVCGGVHTANATVYMIDTVLMPPAQ	-	Carbamidomethyl (C), 2 Deamidated (NQ), Hex(2) (ST), 2 Oxidation (M)
RV2896c	DNA protecting protein DprA	21	40075	7	1	5	1	1	0	677.585	2706.31	2706.31	144	168	21.16	20	28	0.8	L	AAGLAERDVAVVSGGAYGIDGAAHR	A	Hex(2) (ST)
RV2922c	chromosome partition protein smc	18	130558	49	2	44	2	1	0	557.02	2224.05	2224.05	465	481	11.76	13	26	0.4	L	ADERVAELQSAERAAER	Q	Hex(2) (ST)
RV2942	hypothetical protein	18	95062	90	3	55	2	1	1	617.302	3697.77	3697.76	612	640	10.61	13	32	0.65	I	SAISTQTMSALSSAPRMVAQMRSALAQVR	S	Deamidated (NQ), 2 Hex(1) (ST), Hex(2) (ST)
RV2947c	Probable polyketide synthase Pks15							1	1	954.458	3813.8	3813.78			10.33	13	33	0.53		SNMGHTQAAAGVAGVIKMVQAMRHGVMPATL		2 Hex(2) (ST), 2 Oxidation (M)
Rv3049c	Probable monooxygenase	16	58708	20	1	13	1	1	1	1150.22	3447.65	3447.64	392	419	16.25	13	31	0.085	R	GITVANMPNLFFLLGPNTGLGHNSVVFM	I	2 Deamidated (NQ), Hex(1) (ST), Hex(2) (ST)
RV3108	Hypothetical protein							1	1	666.34	2661.33	2661.32			12.92	13	27	0.56		NTITGCCLITARALVARTR		Deamidated (NQ), Hex(3) (ST), 2 Propionamide (C)
RV3131	Conserved protein							1	0	681.072	2720.26	2720.26			10.38	13	28	0.44		YGSVAGVPARNEPPSDPSAPIPG		Hex(1) (ST), Hex(2) (ST)
RV3159c	hypothetical protein							1	1	926.656	3702.6	3702.6			10.06	13	30	0.26		HQDSAGNSGVIYPGLAQRMSAGTGILHSEMN		3 Deamidated (NQ), Hex(1) (ST), Hex(2) (ST), Oxidation (M)
RV3159c	PPE family protein PPE53	20	56551	11	1	9	1	1	1	529.951	3702.61	3702.62	228	262	20.11	17	31	0.51	V	GSGNDGATNLGSGNIGNTNLGSGNVGNVNLGSGNR	G	2 Deamidated (NQ), Hex(1) (ST), Hex(2) (ST)
RV3209	hypothetical protein	15	19139	21	1	15	1	1	1	763.766	3813.79	3813.8	156	186	11.86	13	33	0.54	S	LYSRLNCSIVNTGAQTVVASTNNAIIATCTR	-	3 Deamidated (NQ), Hex(1) (ST), Hex(2) (ST), Propionamide (C)
RV3209	hypothetical protein							1	1	763.767	3813.8	3813.8			12.78	13	33	0.35		LYSRLNCSIVNTGAQTVVASTNNAIIATCTR		3 Deamidated (NQ), Hex(1) (ST), Hex(2) (ST), Propionamide (C)
RV3261	Probable F420 biosynthesis protein FbiA							1	0	564.576	1690.71	1690.72			12.66	13	20	0.96		GMADTCLSVIGVDS		Hex(2) (ST)
RV3264c	D-alpha-D-mannose-1-phosphate guanylyltransferase ManB							1	0	550.942	1649.8	1649.8			10.26	13	22	0.68		GADIGARCELLSGAR		Hex(1) (ST)
RV3337	Conserved hypothetical protein							1	1	518.23	2586.11	2586.1			12.53	13	26	0.37		PSTTGHHAACGTGGTGFSVGSMR		2 Hex(1) (ST), Oxidation (M), Propionamide (C)
Rv3344c	Rv3344c_PE_PGRS49	15	37469	30	2	28	2	1	1	1291.86	3872.56	3872.57	152	199	11.38	13	25	0.31	K	GGDGGNGDHGGPATNPGSGSRGGAGGSGGNGGAGGNATGSGGKGGAGG	N	3 Deamidated (NQ), Hex(1) (ST)
RV3345c	hypothetical protein	15	129310	48	2	38	2	1	0	665.686	3323.4	3323.37	1021	1056	14.82	13	28	0.15	K	GGNGGNGGAGMINGGLGGFGGAGGGGAVDVAATTGG	A	3 Deamidated (NQ), Hex(1) (ST), Hex(2) (ST), Oxidation (M)
RV3371	Possible triacylglycerol synthase							1	1	1272.27	3813.8	3813.81			11.05	13	33	0.33		WAILIKIHHCMAGAMSAAHLLARLCDDADGSAFA		Carbamidomethyl (C), Hex(1) (ST), Oxidation (M)
RV3388	PE-PGRS family protein	23	60419	10	2	9	2	1	1	1188.53	3562.56	3562.56	322	362	16.91	13	31	0.071	K	NSSGGATLTGGTGGTGGAGGAAGWLYGSGGAGGAGGAGGLN	N	Deamidated (NQ), Hex(2) (ST)
RV3429	PPE family protein PPE57	15	19799	8	1	5	1	1	0	517.598	1549.77	1549.77	118	130	15.02	13	22	0.36	R	LIASNVAGVNTPA	I	Hex(2) (ST)
RV3448	ESX conserved component EccD4							1	1	1186.58	3556.71	3556.71			12.36	13	31	0.31		ITGCGGITLTAVACCAVVVAAATLVGAIT		Carbamidomethyl (C), 3 Hex(1) (ST), Hex(2) (ST), Propionamide (C)
RV3491	hypothetical protein	230	20350	22	14	9	3	1	1	825.96	1649.9	1649.9	167	180	25.31	13	16	0.023	F	SLQLIGPPPSPVQR	Y	Hex(1) (ST)
RV3491	hypothetical protein	230	20350	22	14	9	3	1	1	825.96	1649.91	1649.9	167	180	36.78	13	16	0.00078	F	SLQLIGPPPSPVQR	Y	Hex(1) (ST)
RV3491	hypothetical protein	230	20350	22	14	9	3	1	1	1012.05	2022.08	2022.08	164	180	25.55	13	19	0.037	K	QPFSLQLIGPPPSPVQR	Y	Hex(1) (ST)
RV3491	hypothetical protein	20	20350	12	2	7	2	1	1	1012.05	2022.09	2022.08	164	180	18.2	13	18	0.02	K	QPFSLQLIGPPPSPVQR	Y	Hex(1) (ST)
RV3505	Probable acyl-CoA dehydrogenase FadE27							1	0	972.679	3886.69	3886.66			10.2	13	31	0.42		MDFTTTEAAQDLGGLVDTIVDAVCTPEHQ		Hex(1) (ST), 2 Hex(2) (ST)
RV3512	PE-PGRS family protein PE_PGRS56							1	1	1059.44	2116.86	2116.86			10.2	13	21	0.11		ATAGSNGGAGTGSAGGNGGTGGR		2 Deamidated (NQ), Hex(2) (ST)
RV3514	PE-PGRS family protein PE_PGRS57							1	1	713.041	2848.13	2848.12			11.53	13	23	0.17		GGTNGNGGSGGTGGTGGPGGSGGAPTGSGTGG		Deamidated (NQ), Hex(1) (ST), Hex(2) (ST)
RV3539	PPE family protein PPE63							1	0	641.8	2563.17	2563.18			10.47	13	28	0.64		TASGQPVTVAGLSMGSMVIDR		Deamidated (NQ), Hex(1) (ST), Hex(2) (ST)
Rv3584	Rv3584_lpqE	102	18775	18	2	6	2	1	1	1253.28	3756.81	3756.79	8	37	10.91	13	32	0.83	R	LRLAGMTTWVASIALLAAALSGCGAGQISQ	T	Deamidated (NQ), 3 Hex(1) (ST), Hex(2) (ST), Oxidation (M)
RV3584	Possible conserved lipoprotein LpqE							1	0	654.653	3921.88	3921.9			11.28	13	32	0.74		AAALSGCGAGQISQTANQKPAVNGNRLTINNVLLR		7 Deamidated (NQ), Hex(2) (ST), Propionamide (C)
RV3613c	Hypothetical protein							1	1	556.024	2220.07	2220.08			10.18	13	26	0.27		RALDDSIDPSSAPAARAAL		Hex(2) (ST)
RV3694c	Possible conserved transmembrane protein							1	1	887.663	3546.62	3546.61			10.35	13	32	0.51		ELYQRVSTHLSMLRSASSDQLMTGR		Deamidated (NQ), 2 Hex(2) (ST), 2 Oxidation (M)
RV3705c	hypothetical protein	53	22345	5	1	5	1	1	1	671.066	2680.23	2680.22	189	214	10.89	13	28	0.2	L	QAKVCQSGNAGPAVNVLAGAMQNTLG	-	4 Deamidated (NQ), Hex(1) (ST), Oxidation (M)
RV3718c	Conserved protein							1	1	1326.3	3975.89	3975.91			11.65	13	33	0.82		VNVDVAGHTVIEKDMNSSMVTNWTVAPAGPGSSVTVK		Deamidated (NQ), Hex(1) (ST), Oxidation (M)
RV3806c	Decaprenyl-phosphate 5-phosphoribosyltransferase							1	0	956.747	3822.96	3822.97			10.46	13	27	0.3		NVLVLAAPLAALGGGVRYDYVEVLSKVSMAFV		Hex(1) (ST), Hex(2) (ST), Oxidation (M)
RV3820c	Possible conserved polyketide synthase associated protein PapA2	14	52085	16	1	13	1	1	1	1239.22	3714.65	3714.62	109	135	13.51	13	36	0.67	R	HTIADPADIEVVQAEHQNMTSAELRHH	I	2 Deamidated (NQ), Hex(1) (ST), Hex(3) (ST), Oxidation (M)
RV3823c	membrane transporter mmpL8	19	115925	62	1	44	1	1	1	517.598	1549.77	1549.78	647	659	11.45	13	22	0.81	R	DDGTLAKISELAR	Q	Hex(1) (ST)
RV3825c	phthioceranic/hydroxyphthioceranic acid synthase	39	225636	70	3	59	3	1	0	1180.57	3538.7	3538.68	1811	1842	11.23	13	31	0.45	K	MRETIEAIAAMGSEVVVECGDIAQPGTAERLV	A	Hex(1) (ST), 2 Oxidation (M)
RV3835	hypothetical protein	156	47014	34	6	25	6	1	1	577.673	1730	1730	362	375	10.6	13	13	0.1	R	LNLPPIPLQLPTPR	P	Hex(1) (ST)
RV3866	ESX-1 secretion-associated protein EspG1							1	0	898.106	2691.3	2691.28			10.42	13	28	0.29		VASQRHPGGTTTQTDAAAGVLDSK		Hex(2) (ST)
RV3910	integral membrane protein MviN	18	123487	37	2	30	2	1	1	970.76	2909.26	2909.27	1015	1037	11.5	13	28	0.43	K	DELGLNAPTASTSAASSAPPGSV	V	3 Hex(1) (ST), Hex(2) (ST)
