# Supplementary material for: Potential Plasticity of the Mannoprotein Repertoire Associated to Mycobacterium tuberculosis Virulence Unveiled by Mass Spectrometry-Based Glycoproteomics
Source: Molecules. 2020 May 18;25(10):2348. doi: 10.3390/molecules25102348 (PMC7287972; doi:10.3390/molecules25102348)
Supplement: Supplementary file 1 [file molecules-25-02348-s001.zip › TableS1_(Proteome WT1_FDR1).xlsx]

## Sheet: Binder nRed
Table S1: List of the proteins detected in the culture filtrate of the Mtb H37Rv grown for 6 weeks on the synthetic glycerol containing Sauton medium.
Column P to S: comparison with the Mtb culture filtrate proteome reported by Albrethsen J, et al. (Molecular & cellular proteomics, 2013, 12:1180-1191)
															Albrethsen et al
Bande	prot_hit_num	prot_family_member	Prot Acess.#	Kegg mtu gene	mtv cross-ref.	description	prot_score	prot_mass	prot_matches	prot_matches_sig	prot_sequences	prot_sequences_sig	prot_cover	prot_len	Rv Gene	LogPhase	Starvation	Both
8	19	1	P9WNU1	Rv0002	RVBD_0002T.1	DNA polymerase III subunit beta	1709	42087	102	57	30	15	71.6	402	Rv0002			Rv0002
3	15	1	P9WG45	Rv0005	Rv0005_gyrB	gyrB	849	74013	91	41	59	27	76.1	675	Rv0005			Rv0005
2	11	1	P9WG47	Rv0006	RVBD_0006T.1	DNA gyrase subunit A	2374	92218	175	79	64	30	73.6	838	Rv0006			Rv0006
13	3	1	P9WHW3	Rv0009	RVBD_0009T.1	peptidyl-prolyl cis-trans isomerase A	2869	19228	161	111	30	17	96.7	182	Rv0009			Rv0009
9	95	1	P9WI81	Rv0014c	RVBD_0014cT.1	serine/threonine-protein kinase pknB	161	66469	54	9	21	4	35.6	626	Rv0014c			Rv0014c
9	108	1	P9WHW5	Rv0018c	RVBD_0018cT.1	PP2C-family Ser/Thr phosphatase	99	53779	10	2	10	2	15.8	514	Rv0018c	Rv0018c
8	41	1	P71590	Rv0020c	RVBD_0020cT.1	hypothetical protein	661	56846	79	32	33	13	66.2	527	Rv0020c			Rv0020c
17	181	1	P9WM95	Rv0030	RVBD_0030T.1	hypothetical protein	39	11851	4	1	4	1	32.1	109
15	216	1	P9WM93	Rv0034	RVBD_0034T.1	hypothetical protein	30	13959	3	1	2	1	10.7	131	Rv0034	Rv0034
4	139	1	L7N699	Rv0035	RVBD_0035T.1	fatty-acid-CoA ligase fadD34	29	60923	25	1	20	1	38.4	562
11	19	1	P9WM91	Rv0036c	RVBD_0036cT.1	hypothetical protein	1173	27529	95	49	28	16	95.3	257	Rv0036c			Rv0036c
10	49	1	P9WIM9	Rv0040c	RVBD_0040cT.1	secreted proline rich protein mtc28	625	31904	73	29	19	8	79.4	310	Rv0040c			Rv0040c
2	10	1	P9WFV1	Rv0041	RVBD_0041T.1	leucyl-tRNA synthetase	2565	107528	196	106	75	32	72.3	969	Rv0041			Rv0041
12	86	1	P71701	Rv0044c	RVBD_0044cT.1	oxidoreductase	213	28506	20	10	15	8	58.7	264	Rv0044c			Rv0044c
10	148	1	I6XU97	Rv0045c	RVBD_0045cT.1	hydrolase	80	32111	13	3	12	3	38.3	298	Rv0045c
8	20	1	P9WKI1	Rv0046c	RVBD_0046cT.1	inositol-3-phosphate synthase	1564	40069	144	71	40	20	71.7	367	Rv0046c			Rv0046c
15	72	1	P9WM87	Rv0048c	RVBD_0048cT.1	membrane protein	217	30798	13	7	5	3	20.8	289	Rv0048c		Rv0048c
13	97	1	I6Y6S3	Rv0052	RVBD_0052T.1	hypothetical protein	109	22997	12	2	7	2	43.9	212	Rv0052			Rv0052
17	30	1	P9WH31	Rv0053	RVBD_0053T.1	30S ribosomal protein S6	315	10928	13	10	7	4	53.1	96	Rv0053			Rv0053
14	6	1	P9WGD5	Rv0054	RVBD_0054T.1	single-stranded DNA-binding protein	1346	17343	77	49	18	9	75.6	164	Rv0054			Rv0054
14	71	1	P9WH79	Rv0056	RVBD_0056T.1	50S ribosomal protein L9	203	16160	15	8	7	5	52.6	152	Rv0056			Rv0056
15	53	1	I6X8E6	Rv0061c	RVBD_0061AcT.1	hypothetical protein	291	11805	75	16	4	3	28.6	112
10	31	1	Q79G13	Rv0062	RVBD_0062T.1	endoglucanase	1346	39949	58	41	18	9	56.8	380	Rv0062	Rv0062
8	24	1	O53608	Rv0063	RVBD_0063T.1	oxidoreductase	1226	49271	88	48	27	12	80.2	479	Rv0063		Rv0063
2	9	1	O53611	Rv0066c	RVBD_0066cT.1	isocitrate dehydrogenase, NADP-dependent	2582	82498	191	92	67	29	80.7	745	Rv0066c			Rv0066c
8	83	1	O53619	Rv0074	RVBD_0074T.1	hypothetical protein	242	42765	58	8	27	5	52.3	411	Rv0074		Rv0074
8	193	1	O53620	Rv0075	RVBD_0075T.1	cystathionine beta-lyase	60	42739	35	4	25	3	51.3	390	Rv0075	Rv0075
13	213	1	O53623	Rv0078	RVBD_0078T.1	transcriptional regulator	24	21911	10	1	5	1	29.9	201
12	72	1	L7N686	Rv0078A	RVBD_0078AT.1	hypothetical protein	256	21599	29	13	15	7	76.6	197	Rv0078A			Rv0078A
16	96	1	P9WMI7	Rv0081	RVBD_0081T.1	ArsR family transcriptional regulator	65	12349	28	1	6	1	55.3	114	Rv0081			Rv0081
16	70		O53633	Rv0111	RVBD_0111T.1	transmembrane acyltransferase	64	74326	11	1	11	1	18.0	685
14	220	1	O53638	Rv0116c	RVBD_0116cT.1	hypothetical protein	34	26899	6	1	5	1	23.5	251
3	26	1	P9WNM9	Rv0120c	RVBD_0120cT.1	elongation factor G-like protein	383	75584	43	9	38	9	50.0	714	Rv0120c	Rv0120c
10	2	1	O07175	Rv0125	RVBD_0125T.1	serine protease pepA	5875	34905	274	217	38	23	76.6	355	Rv0125			Rv0125
4	17	1	P9WQ19	Rv0126	RVBD_0126T.1	trehalose synthase	787	68550	64	35	34	21	65.7	601	Rv0126			Rv0126
2	73	1	O07177	Rv0127	RVBD_0127T.1	hypothetical protein	118	49848	20	4	14	4	29.5	455	Rv0127			Rv0127
11	1	3	P9WQN9	Rv0129c	RVBD_0129cT.1	antigen 85-C	5504	36748	409	234	64	42	72.4	340	Rv0129c			Rv0129c
7	121	1	P96808	Rv0131c	RVBD_0131cT.1	acyl-CoA dehydrogenase	49	50192	59	1	16	1	51.0	447	Rv0131c
13	80	1	P9WJM5	Rv0137c	RVBD_0137cT.1	peptide methionine sulfoxide reductase msrA	136	20472	8	7	2	1	15.9	182	Rv0137c			Rv0137c
15	207	1	P96817	Rv0140	RVBD_0140T.1	hypothetical protein	34	13758	5	1	4	1	32.5	126	Rv0140	Rv0140
15	160	1	P96818	Rv0141c	RVBD_0141cT.1	hypothetical protein	61	15480	9	2	5	2	37.5	136	Rv0141c			Rv0141c
13	92	1	P96821	Rv0144	RVBD_0144T.1	transcriptional regulator, tetR-family	117	30624	15	4	8	4	41.1	280	Rv0144			Rv0144
10	83	1	P9WFJ3	Rv0146	RVBD_0146T.1	hypothetical protein	235	33995	38	11	21	7	72.9	310	Rv0146			Rv0146
11	31	1	P96825	Rv0148	RVBD_0148T.1	oxidoreductase	744	29760	45	22	25	10	85.7	286	Rv0148			Rv0148
11	220	1	I6WXK4	Rv0153c	RVBD_0153cT.1	protein-tyrosine phosphatase	96	30136	17	2	14	2	36.6	276
8	99	1	P96831	Rv0154c	RVBD_0154cT.1	acyl-CoA dehydrogenase	189	44315	33	9	28	7	62.5	403	Rv0154c	Rv0154c
8	161	1	P96832	Rv0155	RVBD_0155T.1	NAD	79	37671	27	2	12	2	35.2	366	Rv0155			Rv0155
17	50	1	I6WXK8	Rv0157A	RVBD_0157AT.1	hypothetical protein	142	4825	14	5	4	3	97.6	42
12	138	1	O53641	Rv0158	RVBD_0158T.1	transcriptional regulator, tetR-family	142	24113	17	5	14	5	69.2	214	Rv0158			Rv0158
7	46	1	O07406	Rv0161	RVBD_0161T.1	oxidoreductase	255	47326	27	9	24	9	73.7	449	Rv0161			Rv0161
15	113	1	O07408	Rv0163	RVBD_0163T.1	acyl-CoA thioester hydrolase	122	16597	9	3	4	3	27.2	151	Rv0163			Rv0163
15	43	1	L7N657	Rv0164	RVBD_0164T.1	hypothetical protein	397	17727	56	23	11	5	81.4	161	Rv0164			Rv0164
13	33	1	O07419	Rv0175	RVBD_0175T.1	MCE-associated membrane protein	343	22342	32	11	5	1	28.6	213
13	83	1	O07422	Rv0178	RVBD_0178T.1	hypothetical protein	131	25896	5	3	2	1	15.2	244	Rv0178			Rv0178
11	264	1	P9WI85	Rv0181c	RVBD_0181cT.1	hypothetical protein	79	26270	7	1	7	1	48.8	244	Rv0181c	Rv0181c
11	127	1	O07427	Rv0183	RVBD_0183T.1	hypothetical protein	210	30243	40	10	18	6	68.5	279	Rv0183			Rv0183
4	43	1	O07430	Rv0186	RVBD_0186T.1	beta-glucosidase	215	73474	46	11	36	8	51.8	691	Rv0186	Rv0186
12	94	1	O07431	Rv0187	RVBD_0187T.1	methyltransferase	190	23083	20	8	14	7	63.2	220	Rv0187			Rv0187
1	62	1	P9WKJ5	Rv0189c	RVBD_0189cT.1	dihydroxy-acid dehydratase	83	59314	36	6	19	3	32.2	575	Rv0189c			Rv0189c
8	2		O53646	Rv0195	RVBD_0195T.1	two component system transcriptional regulator, luxR-family	37	23059	21	1	7	1	40.3	211
4	9	1	I6X8R2	Rv0198c	RVBD_0198cT.1	endopeptidase	1606	73868	87	49	44	22	66.4	663	Rv0198c			Rv0198c
17	40	1	I6X8R5	Rv0203	RVBD_0203T.1	hypothetical protein	222	13892	15	10	7	3	67.6	136
14	186	1	P9WJV5	Rv0206c	RVBD_0206cT.1	transmembrane transporter mmpL3	53	100841	28	1	20	1	21.5	944	Rv0206c			Rv0206c
4	4	1	P9WIH3	Rv0211	RVBD_0211T.1	phosphoenolpyruvate carboxykinase [GTP]	3792	67210	248	154	78	41	88.0	606	Rv0211			Rv0211
9	39	1	I6Y340	Rv0216	RVBD_0216T.1	hypothetical protein	882	35766	84	36	14	5	48.1	337	Rv0216			Rv0216
11	11	1	P96404	Rv0222	RVBD_0222T.1	enoyl-CoA hydratase	1878	27263	96	67	39	23	96.9	262	Rv0222			Rv0222
15	38	1	L0T5V6	Rv0229c	RVBD_0229cT.1	toxin	473	15016	23	15	6	2	48.9	137	Rv0229c			Rv0229c
9	61	1	P9WHN9	Rv0230c	Rv0230c_php	php	413	35831	66	24	20	5	60.4	326	Rv0230c			Rv0230c
6	24	1	P96414	Rv0231	RVBD_0231T.1	acyl-CoA dehydrogenase	92	63455	23	2	22	2	45.1	568	Rv0231			Rv0231
1	16	1	P9WNX9	Rv0234c	RVBD_0234cT.1	succinate-semialdehyde dehydrogenase [NADP+] 1	933	54266	78	38	28	7	49.7	511	Rv0234c			Rv0234c
9	14	1	L7N6B0	Rv0237	RVBD_0237T.1	beta-glucosidase	1741	39495	158	85	31	16	72.4	388	Rv0237		Rv0237
11	415	1	O53664	Rv0241c	RVBD_0241cT.1	hypothetical protein	30	30176	10	1	8	1	32.1	280
8	5	1	I6Y778	Rv0242c	RVBD_0242cT.1	3-oxoacyl-[acyl-carrier protein] reductase	5060	46801	294	179	59	34	94.5	454	Rv0242c			Rv0242c
10	45	1	O86361	Rv0243	RVBD_0243T.1	acetyl-CoA C-acetyltransferase	794	46079	78	27	33	9	62.3	440	Rv0243			Rv0243
11	364	1	O53669	Rv0247c	RVBD_0247cT.1	succinate dehydrogenase and fumarate reductase iron-sulfur protein	44	28607	18	2	17	2	41.9	248	Rv0247c			Rv0247c
4	12	1	O53670	Rv0248c	RVBD_0248cT.1	succinate dehydrogenase flavoprotein subunit	1062	70636	95	45	60	23	83.0	646	Rv0248c			Rv0248c
14	43	1	O53672	Rv0250c	RVBD_0250cT.1	hypothetical protein	372	10889	56	23	10	7	86.6	97	Rv0250c			Rv0250c
15	198	1	O53673	Rv0251c	RVBD_0251cT.1	heat shock protein hsp	37	17775	1	1	1	1	15.1	159	Rv0251c
9	53	1	L7N6B2	Rv0265c	RVBD_0265cT.1	iron complex transporter substrate-binding protein	595	35262	43	19	16	4	54.5	330	Rv0265c		Rv0265c
2	58	1	P95223	Rv0266c	RVBD_0266cT.1	5-oxoprolinase	166	129570	64	10	57	10	42.6	1209	Rv0266c	Rv0266c
4	25	1	P95227	Rv0270	RVBD_0270T.1	fatty-acyl-CoA synthase	559	59856	44	25	33	19	69.1	560	Rv0270			Rv0270
4	33	1	P95228	Rv0271c	RVBD_0271cT.1	acyl-CoA dehydrogenase fadE6	319	78428	44	12	31	10	50.8	731	Rv0271c
8	268	1	P95229	Rv0272c	RVBD_0272cT.1	hypothetical protein	23	41052	18	1	14	1	44.6	377	Rv0272c			Rv0272c
13	76	1	O53680	Rv0274	RVBD_0274T.1	glyoxalase/bleomycin resistance protein/dioxygenase	140	21068	12	9	4	2	48.7	193	Rv0274			Rv0274
9	147	2	P9WFI9	Rv0281	RVBD_0281T.1	hypothetical protein	47	32978	11	3	9	3	26.8	302	Rv0281			Rv0281
4	84	1	P9WPI3	Rv0282	RVBD_0282T.1	ESX-3 secretion system protein EccA3	80	68065	17	1	15	1	22.7	631
8	125	1	P9WNR3	Rv0283	RVBD_0283T.1	ESX-3 secretion system protein eccB3	125	55908	22	4	17	4	30.3	538	Rv0283		Rv0283
17	83	1	O53692	Rv0287	RVBD_0287T.1	esat-6 like protein esxG	90	9772	4	2	4	2	52.6	97	Rv0287	Rv0287
17	117	1	P9WNK3	Rv0288	RVBD_0288T.1	ESAT-6-like protein esxH	65	10384	11	2	4	1	44.8	96
11	400	1	P9WJC7	Rv0289	RVBD_0289T.1	ESX-3 secretion-associated protein EspG3	33	31539	17	1	13	1	40.3	295
7	81	1	O53695	Rv0291	RVBD_0291T.1	type VII secretion-associated serine protease mycosin	102	46099	34	2	30	2	70.7	461	Rv0291		Rv0291
11	297	1	O53699	Rv0295c	RVBD_0295cT.1	hypothetical protein	66	29756	18	1	13	1	44.2	267
7	41	1	Q6MX51	Rv0296c	RVBD_0296cT.1	sulfatase	286	51814	37	11	25	9	68.0	465	Rv0296c			Rv0296c
15	100	1	P9WFB9	Rv0301	RVBD_0301T.1	toxin	155	15736	11	5	8	3	68.8	141	Rv0301			Rv0301
13	15	1	O07236	Rv0309	RVBD_0309T.1	hypothetical protein	783	22514	44	27	16	8	63.8	218	Rv0309			Rv0309
14	214	1	O07237	Rv0310c	RVBD_0310cT.1	hypothetical protein	35	18231	3	1	2	1	11.0	163	Rv0310c			Rv0310c
15	66	1	P9WL03	Rv0313	RVBD_0313T.1	hypothetical protein	251	13940	13	7	7	3	66.4	128	Rv0313			Rv0313
15	158	1	O07241	Rv0314c	RVBD_0314cT.1	hypothetical protein	62	22517	6	1	2	1	10.5	220
11	3	1	O07242	Rv0315	RVBD_0315T.1	hypothetical protein	3165	32165	265	128	53	27	81.3	294	Rv0315	Rv0315
11	243	1	O07243	Rv0316	RVBD_0316T.1	muconolactone delta-isomerase	88	22318	16	4	13	3	51.0	204	Rv0316			Rv0316
12	157	1	P9WIJ5	Rv0319	RVBD_0319T.1	pyrrolidone-carboxylate peptidase	122	23178	22	6	16	4	78.8	222	Rv0319			Rv0319
13	130	1	P9WP17	Rv0321	RVBD_0321T.1	deoxycytidine triphosphate deaminase	76	20857	17	2	8	1	41.1	190	Rv0321			Rv0321
8	87	1	O07255	Rv0331	RVBD_0331T.1	oxidoreductase	229	40763	34	14	20	9	66.8	388	Rv0331			Rv0331
11	79	1	O07256	Rv0332	Rv0332_Rv0332	Rv0332	329	28585	42	14	18	6	67.0	261	Rv0332			Rv0332
15	23	1	O33273	Rv0333	RVBD_0333T.1	hypothetical protein	748	13066	43	31	7	5	63.7	124	Rv0333			Rv0333
11	342	1	P9WH13	Rv0334	RVBD_0334T.1	glucose-1-phosphate thymidylyltransferase	51	31472	11	2	9	2	33.0	288
13	116	1	O33270	Rv0340	Rv0340_Rv0340	Rv0340	90	18340	3	2	2	1	12.3	179
12	239	1	O06295	Rv0344c	Rv0344c_lpqJ	lpqJ	72	19265	11	2	11	2	53.2	186	Rv0344c		Rv0344c
11	88	1	O06298	Rv0347	RVBD_0347T.1	hypothetical protein	304	36574	31	15	17	9	57.9	328	Rv0347			Rv0347
10	180	1	O06300	Rv0349	RVBD_0349T.1	hypothetical protein	61	24687	19	1	14	1	65.8	219	Rv0349		Rv0349
4	1	1	P9WMJ9	Rv0350	RVBD_0350T.1	chaperone dnaK	11707	66790	635	433	123	74	92.0	625	Rv0350			Rv0350
10	39	1	P9WMT5	Rv0351	RVBD_0351T.1	protein grpE	992	24518	99	60	25	16	98.3	235	Rv0351			Rv0351
13	148	1	O06307	Rv0356c	RVBD_0356cT.1	hypothetical protein	65	22896	5	1	3	1	16.8	214	Rv0356c		Rv0356c
7	79	1	P9WHN3	Rv0357c	RVBD_0357cT.1	adenylosuccinate synthetase	109	46793	43	4	26	3	64.4	432	Rv0357c	Rv0357c
13	32	1	O06310	Rv0360c	Rv0360c_Rv0360c	Rv0360c	344	15288	19	14	4	2	29.0	145	Rv0360c			Rv0360c
10	1	1	P9WQA3	Rv0363c	RVBD_0363cT.1	fructose-bisphosphate aldolase	7867	36522	438	266	45	31	91.9	344	Rv0363c			Rv0363c
17	6	1	Q6MX43	Rv0379	RVBD_0379T.1	preprotein translocase subunit secE2	1204	7961	65	36	9	4	83.1	71	Rv0379			Rv0379
13	169	1	O53715	Rv0380c	RVBD_0380cT.1	methyltransferase	52	19899	16	1	6	1	26.8	183
11	399	1	O53716	Rv0381c	RVBD_0381cT.1	hypothetical protein	34	31215	12	1	11	1	36.4	302
2	13	1	P9WPD1	Rv0384c	RVBD_0384cT.1	chaperone ClpB	2179	92512	163	83	77	40	80.3	848	Rv0384c			Rv0384c
8	142	1	P95197	Rv0389	RVBD_0389T.1	phosphoribosylglycinamide formyltransferase 2	100	43651	84	5	22	5	49.4	419	Rv0389
15	62	1	P95198	Rv0390	RVBD_0390T.1	hypothetical protein	259	15383	37	8	13	5	93.6	140	Rv0390			Rv0390
8	33	1	P9WGB5	Rv0391	RVBD_0391T.1	O-succinylhomoserine sulfhydrylase	908	43318	101	37	39	15	89.7	406	Rv0391			Rv0391
11	333	1	P95202	Rv0394c	RVBD_0394cT.1	secreted protein	54	25263	16	1	10	1	39.3	239	Rv0394c		Rv0394c
17	26	1	I6Y3N9	Rv0397A	RVBD_0397AT.1	hypothetical protein	379	8499	20	14	5	2	64.6	82
14	22	1	P95206	Rv0398c	RVBD_0398cT.1	secreted protein	673	21642	54	26	21	7	83.6	213	Rv0398c			Rv0398c
8	76	1	P95208	Rv0400c	RVBD_0400cT.1	glutaryl-CoA dehydrogenase	289	42271	45	11	29	6	61.5	395	Rv0400c			Rv0400c
9	118	1	P9WNE1	Rv0407	Rv0407_fgd1	fgd1	81	36934	9	3	8	2	34.2	336
3	18	1	P9WHP1	Rv0408	RVBD_0408T.1	phosphate acetyltransferase	657	72903	70	27	54	18	74.8	690	Rv0408			Rv0408
8	234	1	P9WQH1	Rv0409	RVBD_0409T.1	acetate kinase	41	41293	27	2	16	2	36.1	385	Rv0409
4	82	1	P9WI73	Rv0410c	RVBD_0410cT.1	serine/threonine protein kinase	82	81527	27	2	21	2	28.0	750
9	34	1	P96257	Rv0411c	RVBD_0411cT.1	polar amino acid transporter substrate-binding protein	985	35384	61	35	17	7	47.9	328	Rv0411c			Rv0411c
10	228	1	P96261	Rv0415	RVBD_0415T.1	glycine oxidase ThiO	43	36512	9	1	5	1	10.3	340
7	70	1	P96264	Rv0418	RVBD_0418T.1	aminopeptidase	132	52010	27	4	24	4	57.6	500	Rv0418			Rv0418
6	11	1	P9WG79	Rv0423c	RVBD_0423cT.1	phosphomethylpyrimidine synthase	259	59860	32	7	28	7	57.0	547	Rv0423c			Rv0423c
11	291	1	P96274	Rv0428c	RVBD_0428cT.1	hypothetical protein	68	32630	18	3	16	3	54.3	302	Rv0428c		Rv0428c
11	68	1	P9WIJ3	Rv0429c	RVBD_0429cT.1	peptide deformylase	384	20925	20	9	9	2	54.8	197	Rv0429c			Rv0429c
13	36	1	P96277	Rv0431	RVBD_0431T.1	hypothetical protein	329	16927	16	12	5	2	30.5	164	Rv0431			Rv0431
14	17	1	P9WGE9	Rv0432	RVBD_0432T.1	superoxide dismutase [Cu-Zn]	722	23830	35	24	9	6	50.8	240	Rv0432			Rv0432
11	385	1	P96281	Rv0435c	RVBD_0435cT.1	transitional endoplasmic reticulum ATPase	39	75300	27	1	25	1	39.1	728
9	1	1	P9WPE7	Rv0440	RVBD_0440T.1	chaperonin 1	6486	56692	334	237	60	33	66.7	540	Rv0440			Rv0440
14	84	1	O53728	Rv0443	RVBD_0443T.1	hypothetical protein	160	18947	8	5	4	2	24.0	171	Rv0443			Rv0443
15	103	1	P9WGX5	Rv0444c	RVBD_0444cT.1	anti-sigma-K factor rskA	144	23868	9	3	5	1	38.8	232	Rv0444c		Rv0444c
13	96	1	P9WGH7	Rv0445c	RVBD_0445cT.1	RNA polymerase sigma factor sigK	113	21022	16	3	10	3	45.5	187	Rv0445c		Rv0445c
16	130	1	P9WJV3	Rv0450c	RVBD_0450cT.1	transmembrane transporter mmpL4	48	105167	21	2	15	1	19.9	967	Rv0450c	Rv0450c
15	71	1	O53740	Rv0455c	RVBD_0455cT.1	hypothetical protein	223	16629	33	10	11	4	79.1	148	Rv0455c			Rv0455c
2	162	1	O07179	Rv0456c	RVBD_0456cT.1	enoyl-CoA hydratase	43	33065	7	1	5	1	24.3	304	Rv0456c
4	15	1	O07178	Rv0457c	RVBD_0457cT.1	prolyl oligopeptidase	881	74418	71	29	47	21	63.4	673	Rv0457c			Rv0457c
7	9	1	P9WNY1	Rv0458	RVBD_0458T.1	aldehyde dehydrogenase	882	54540	76	34	41	18	87.4	507	Rv0458			Rv0458
7	1	1	P9WHH9	Rv0462	RVBD_0462T.1	dihydrolipoyl dehydrogenase	3532	49208	185	115	62	32	95.9	464	Rv0462			Rv0462
11	257	1	O53751	Rv0466	Rv0466_Rv0466	Rv0466	81	30134	6	1	5	1	17.8	264
7	24	1	P9WKK7	Rv0467	RVBD_0467T.1	isocitrate lyase	531	47057	54	17	39	12	75.9	428	Rv0467			Rv0467
10	10	1	P9WNP7	Rv0468	RVBD_0468T.1	3-hydroxybutyryl-CoA dehydrogenase	3169	30709	188	116	37	17	86.0	286	Rv0468			Rv0468
10	111	1	Q6MX39	Rv0469	RVBD_0469T.1	cyclopropane-fatty-acyl-phospholipid synthase	150	33074	23	7	16	7	55.9	286	Rv0469			Rv0469
10	17		P9WPB3	Rv0470c	RVBD_0470cT.1	cyclopropane mycolic acid synthase 3	83	33007	31	1	14	1	43.9	287
14	36	1	P9WIP9	Rv0475	RVBD_0475T.1	heparin-binding hemagglutinin	439	21522	24	16	11	4	52.3	199	Rv0475			Rv0475
14	8	1	P9WKV9	Rv0477	RVBD_0477T.1	hypothetical protein	972	15649	46	34	6	4	43.2	148
12	74	1	P9WP03	Rv0478	RVBD_0478T.1	deoxyribose-phosphate aldolase	244	22054	21	9	18	7	72.3	224	Rv0478		Rv0478
11	67	1	P9WJ01	Rv0480c	RVBD_0480cT.1	UPF0012 hydrolase	390	28977	35	20	21	10	79.6	280	Rv0480c			Rv0480c
8	263	1	P9WKV3	Rv0483	RVBD_0483T.1	lipoprotein lprQ	30	47861	27	1	16	1	29.3	451
12	153	1	P9WGR5	Rv0484c	RVBD_0484cT.1	oxidoreductase	123	26400	16	5	14	5	54.6	251	Rv0484c		Rv0484c
11	50	1	P9WIC9	Rv0489	RVBD_0489T.1	2,3-bisphosphoglycerate-dependent phosphoglycerate mutase	567	27199	51	18	27	10	74.3	249	Rv0489			Rv0489
11	52	1	P9WGL9	Rv0491	RVBD_0491T.1	sensory transduction protein regX3	549	24834	40	17	24	11	81.5	227	Rv0491			Rv0491
7	134	1	P9WKU1	Rv0498	RVBD_0498T.1	hypothetical protein	39	30446	18	1	9	1	37.1	280	Rv0498	Rv0498
10	21	1	P9WHU7	Rv0500	RVBD_0500T.1	pyrroline-5-carboxylate reductase	1970	30153	70	57	18	9	50.5	295	Rv0500			Rv0500
10	17	1	P9WPB5	Rv0503c	RVBD_0503cT.1	cyclopropane mycolic acid synthase 2	2219	34638	174	82	31	19	91.7	302	Rv0503c			Rv0503c
16	142	1	P9WJT3	Rv0506	RVBD_0506T.1	membrane protein mmpS2	39	15953	2	1	2	1	10.9	147	Rv0506
3	120	1	P9WJV7	Rv0507	RVBD_0507T.1	transmembrane transporter mmpL2	35	106133	41	1	35	1	40.0	968
9	97	1	P9WMP3	Rv0510	RVBD_0510T.1	porphobilinogen deaminase	123	31919	11	2	10	2	42.4	309	Rv0510		Rv0510
8	45	1	P9WMP5	Rv0512	RVBD_0512T.1	delta-aminolevulinic acid dehydratase	637	34850	43	23	24	11	69.9	329	Rv0512			Rv0512
13	21	1	O33363	Rv0518	RVBD_0518T.1	hypothetical protein	551	24620	38	22	10	3	41.6	231	Rv0518	Rv0518
8	36	1	P9WMN9	Rv0524	RVBD_0524T.1	glutamate-1-semialdehyde 2,1-aminomutase	818	47486	57	25	28	10	70.3	462	Rv0524			Rv0524
13	111	1	O06392	Rv0526	RVBD_0526T.1	thioredoxin	93	23204	9	6	5	2	24.1	216	Rv0526			Rv0526
9	171	1	P9WNG3	Rv0533c	RVBD_0533cT.1	3-oxoacyl-[acyl-carrier-protein] synthase 3	37	34851	16	1	11	1	35.8	335	Rv0533c
14	162	1	O06403	Rv0537c	RVBD_0537cT.1	membrane protein	61	50171	22	3	7	1	13.6	477
8	239	1	O06404	Rv0538	RVBD_0538T.1	hypothetical protein	38	55042	14	2	10	2	26.1	548	Rv0538	Rv0538
17	49	1	O06409	Rv0543c	RVBD_0543cT.1	hypothetical protein	143	11305	13	8	5	3	43.0	100	Rv0543c			Rv0543c
15	36	1	O06412	Rv0546c	RVBD_0546cT.1	lactoylglutathione lyase	489	14337	45	24	9	4	64.8	128	Rv0546c			Rv0546c
10	18	1	P9WNP5	Rv0548c	RVBD_0548cT.1	1,4-Dihydroxy-2-naphthoyl-CoA synthase	2208	34667	148	67	29	12	74.5	314	Rv0548c			Rv0548c
15	182	1	P9WFB7	Rv0549c	RVBD_0549cT.1	toxin	44	14691	2	1	2	1	21.2	137	Rv0549c
7	65	1	O06418	Rv0552	RVBD_0552T.1	hypothetical protein	154	57304	45	4	35	4	52.8	534	Rv0552			Rv0552
11	153	1	P9WNH1	Rv0554	Rv0554_bpoC	bpoC	159	28331	28	6	21	4	64.5	262	Rv0554	Rv0554
17	53	1	P9WKL3	Rv0559c	RVBD_0559cT.1	hypothetical protein	131	12109	29	5	6	3	67.0	112	Rv0559c	Rv0559c
12	160	1	P9WKL5	Rv0560c	RVBD_0560cT.1	methyltransferase	120	25929	12	3	10	3	60.2	241	Rv0560c	Rv0560c
9	86	1	O06428	Rv0562	RVBD_0562T.1	heptaprenyl diphosphate synthase	210	35538	33	17	15	8	56.4	335	Rv0562		Rv0562
4	146	1	P9WN75	Rv0564c	RVBD_0564cT.1	glycerol-3-phosphate dehydrogenase [NAD	23	36131	17	1	15	1	47.8	341
14	25	1	P9WFK9	Rv0566c	RVBD_0566cT.1	hypothetical protein	666	18067	46	31	9	5	50.3	163	Rv0566c			Rv0566c
16	23	1	P9WM83	Rv0569	RVBD_0569T.1	hypothetical protein	302	9517	27	17	9	6	88.6	88	Rv0569			Rv0569
12	113	1	P9WHK1	Rv0571c	RVBD_0571cT.1	hypothetical protein	172	46627	24	6	20	5	56.4	443	Rv0571c		Rv0571c
9	91	1	O53773	Rv0576	RVBD_0576T.1	transcriptional regulator, arsR-family	188	46379	35	9	20	6	42.2	434	Rv0576			Rv0576
10	12	1	P9WIR3	Rv0577	RVBD_0577T.1	antigen Cfp30B	2541	27325	122	89	18	12	68.2	261	Rv0577			Rv0577
14	116	1	O53779	Rv0582	RVBD_0582T.1	toxin	95	14495	20	1	4	1	21.5	135	Rv0582
10	72	1	O53780	Rv0583c	RVBD_0583cT.1	lipoprotein lpqN	346	23668	37	22	11	5	61.4	228	Rv0583c			Rv0583c
16	16	1	O07775	Rv0603	RVBD_0603T.1	hypothetical protein	391	10176	28	14	6	2	93.2	103
10	153	1	I6X9E2	Rv0604	RVBD_0604T.1	lipoprotein lpqO	78	32867	12	4	12	4	51.6	316	Rv0604			Rv0604
15	138	1	P9WF81	Rv0609	RVBD_0609T.1	toxin	79	14524	3	1	3	1	32.3	133
11	76		I6Y481	Rv0610c	RVBD_0610cT.1	hypothetical protein	38	42613	13	1	13	1	22.6	385
11	188	1	I6Y897	Rv0613c	RVBD_0613cT.1	hypothetical protein	114	92696	35	3	26	3	31.9	855	Rv0613c	Rv0613c
16	135	1	P9WF79	Rv0617	RVBD_0617T.1	toxin	45	13961	11	1	4	1	31.6	133	Rv0617		Rv0617
15	161	1	P9WF77	Rv0624	RVBD_0624T.1	toxin	60	14241	10	2	5	1	37.4	131	Rv0624			Rv0624
13	5	1	I6Y8B5	Rv0632c	RVBD_0632cT.1	enoyl-CoA hydratase	1771	24339	135	82	31	18	84.0	231	Rv0632c			Rv0632c
16	59	1	P9WKS5	Rv0634A	RVBD_0634AT.1	hypothetical protein	102	9421	3	2	2	1	24.1	83	Rv0634A			Rv0634A
17	128	1	P9WH95	Rv0634B	RVBD_0634BT.1	50S ribosomal protein L33 1	60	6491	2	1	2	1	32.7	55	Rv0634B	Rv0634B
11	169	1	I6Y4A5	Rv0634c	RVBD_0634cT.1	hydroxyacylglutathione hydrolase	136	25912	14	6	8	4	34.2	237	Rv0634c			Rv0634c
14	121	1	P9WFK1	Rv0635	Rv0635_hadA	hadA	87	17438	7	3	7	3	63.3	158	Rv0635			Rv0635
16	31	1	I6WYY7	Rv0636	RVBD_0636T.1	hypothetical protein	192	14925	13	8	6	3	35.2	142	Rv0636			Rv0636
14	145	1	P9WFJ9	Rv0637	RVBD_0637T.1	hypothetical protein	72	18917	2	1	2	1	18.7	166	Rv0637			Rv0637
10	37	1	P9WIU9	Rv0639	RVBD_0639T.1	transcription antitermination protein nusG	1054	25431	74	40	15	11	65.1	238	Rv0639			Rv0639
15	29	1	P9WHE5	Rv0640	RVBD_0640T.1	50S ribosomal protein L11	602	14994	59	44	13	6	62.7	142	Rv0640			Rv0640
11	27	1	P9WHC7	Rv0641	RVBD_0641T.1	50S ribosomal protein L1	942	24741	46	28	23	10	80.9	235	Rv0641			Rv0641
7	83	1	Q79FX8	Rv0642c	RVBD_0642cT.1	hydroxymycolate synthase MmaA4	97	34648	32	3	23	3	74.1	301	Rv0642c			Rv0642c
11	305	1	P0CH91	Rv0643c	RVBD_0643cT.1	methoxy mycolic acid synthase MmaA3	63	33242	10	1	9	1	39.9	293	Rv0643c			Rv0643c
7	107	1	Q79FX6	Rv0644c	RVBD_0644cT.1	cyclopropane mycolic acid synthase MmaA2	66	32704	11	2	9	1	43.2	287	Rv0644c			Rv0644c
10	111	2	P9WPB1	Rv0645c	RVBD_0645cT.1	mycolic acid methyltransferase MmaA1	59	33128	23	3	13	3	40.9	286	Rv0645c		Rv0645c
3	130	1	P9WQI1	Rv0647c	RVBD_0647cT.1	hypothetical protein	27	54790	14	1	12	1	27.7	488
14	45	1	P9WHE7	Rv0651	RVBD_0651T.1	50S ribosomal protein L10	332	18467	36	17	13	8	69.1	178	Rv0651			Rv0651
15	11	1	P9WHE3	Rv0652	RVBD_0652T.1	50S ribosomal protein L7/L12	1439	13432	106	67	21	16	83.1	130	Rv0652			Rv0652
11	375	1	P9WPR5	Rv0654	RVBD_0654T.1	oxidoreductase	43	54909	28	1	21	1	42.1	501	Rv0654		Rv0654
8	227	1	P9WQL5	Rv0655	RVBD_0655T.1	ABC transporter ATP-binding protein	45	39369	27	1	15	1	31.5	359	Rv0655
1	18	1	P9WGY9	Rv0667	RVBD_0667T.1	DNA-directed RNA polymerase subunit beta	876	129156	168	51	64	22	60.8	1172	Rv0667			Rv0667
2	14	1	P9WGY7	Rv0668	Rv0668_rpoC	rpoC	1489	146646	148	57	91	31	60.0	1316	Rv0668			Rv0668
4	109	1	O06769	Rv0669c	RVBD_0669cT.1	hydrolase	54	69447	22	1	18	1	38.5	637
11	36	1	P9WQ13	Rv0670	RVBD_0670T.1	apurinic endonuclease	660	26829	55	26	21	10	56.7	252	Rv0670			Rv0670
6	10	1	I6X9J0	Rv0672	RVBD_0672T.1	acyl-CoA dehydrogenase	264	58497	38	8	29	6	54.8	542	Rv0672			Rv0672
9	116	1	I6Y8F2	Rv0673	RVBD_0673T.1	enoyl-CoA hydratase	83	33520	28	9	10	4	36.2	312	Rv0673			Rv0673
11	116	1	I6Y4E8	Rv0675	RVBD_0675T.1	enoyl-CoA hydratase	230	27424	32	9	23	7	62.4	263	Rv0675			Rv0675
15	154	1	P9WJS7	Rv0677c	RVBD_0677cT.1	membrane protein mmpS5	65	15239	5	2	5	2	51.4	142	Rv0677c			Rv0677c
14	81	1	I6Y8F7	Rv0678	RVBD_0678T.1	hypothetical protein	186	18367	21	4	12	2	70.9	165	Rv0678			Rv0678
11	165	1	I6WZ30	Rv0679c	RVBD_0679cT.1	hypothetical protein	144	16576	19	4	12	2	68.5	165	Rv0679c			Rv0679c
17	115	1	I6Y4F1	Rv0680c	RVBD_0680cT.1	hypothetical protein	66	13191	15	2	5	1	35.5	124
15	123	1	P9WH63	Rv0682	RVBD_0682T.1	30S ribosomal protein S12	105	13841	3	3	1	1	6.5	124
14	42	1	P9WH29	Rv0683	RVBD_0683T.1	30S ribosomal protein S7	375	17590	31	13	17	7	72.4	156	Rv0683	Rv0683
3	5	1	P9WNM7	Rv0684	RVBD_0684T.1	elongation factor G	2064	77154	166	92	65	42	87.6	701	Rv0684			Rv0684
8	14	1	P9WNN1	Rv0685	RVBD_0685T.1	elongation factor Tu	2061	43566	145	89	35	17	88.9	396	Rv0685			Rv0685
17	161	1	I6XVZ6	Rv0686	Rv0686_Rv0686	Rv0686	47	28525	3	1	3	1	12.5	265	Rv0686		Rv0686
16	97	1	P9WH67	Rv0700	RVBD_0700T.1	30S ribosomal protein S10	64	11424	21	2	9	2	69.3	101	Rv0700			Rv0700
11	25	1	P9WH87	Rv0701	RVBD_0701T.1	50S ribosomal protein L3	1014	23076	90	47	29	14	83.9	217	Rv0701			Rv0701
12	24	1	P9WH85	Rv0702	RVBD_0702T.1	50S ribosomal protein L4	505	23729	42	23	19	10	66.4	223	Rv0702	Rv0702
16	18	1	P9WHB9	Rv0703	RVBD_0703T.1	50S ribosomal protein L23	372	10951	46	24	6	4	55.0	100	Rv0703			Rv0703
9	40	1	P9WHA5	Rv0704	RVBD_0704T.1	50S ribosomal protein L2	853	30558	89	35	22	8	66.8	280	Rv0704	Rv0704
16	120	1	P9WH45	Rv0705	RVBD_0705T.1	30S ribosomal protein S19	51	10797	9	2	6	1	63.4	93	Rv0705	Rv0705
12	82	1	P9WHC1	Rv0706	RVBD_0706T.1	50S ribosomal protein L22	229	20368	28	10	16	5	60.4	197	Rv0706	Rv0706
9	48	1	P9WH37	Rv0707	RVBD_0707T.1	30S ribosomal protein S3	710	30002	110	37	30	10	70.1	274	Rv0707	Rv0707
15	91	1	P9WHD5	Rv0708	RVBD_0708T.1	50S ribosomal protein L16	166	15683	16	7	6	4	53.6	138	Rv0708			Rv0708
17	19	1	P9WHA7	Rv0709	RVBD_0709T.1	50S ribosomal protein L29	476	8854	38	24	11	6	76.6	77	Rv0709			Rv0709
14	132	1	P9WH51	Rv0710	RVBD_0710T.1	30S ribosomal protein S17	80	14863	16	9	8	4	43.4	136	Rv0710	Rv0710
3	22	1	P95059	Rv0711	RVBD_0711T.1	arylsulfatase	487	86160	63	28	40	18	58.6	787	Rv0711			Rv0711
10	120	1	I6Y8I5	Rv0712	RVBD_0712T.1	hypothetical protein	126	32723	11	3	7	2	28.8	299
15	88	1	P9WHD9	Rv0714	RVBD_0714T.1	50S ribosomal protein L14	169	13419	65	5	13	4	71.3	122	Rv0714			Rv0714
15	45	1	P9WHB7	Rv0715	RVBD_0715T.1	50S ribosomal protein L24	385	11468	48	23	8	5	70.5	105	Rv0715			Rv0715
13	10	1	P9WH83	Rv0716	RVBD_0716T.1	50S ribosomal protein L5	1350	21006	45	33	15	7	70.6	187	Rv0716			Rv0716
15	73	1	P9WH27	Rv0718	RVBD_0718T.1	30S ribosomal protein S8	216	14403	21	7	7	4	61.4	132	Rv0718	Rv0718
14	35	1	P9WH81	Rv0719	RVBD_0719T.1	50S ribosomal protein L6	447	19366	49	19	17	6	78.8	179	Rv0719			Rv0719
15	27	1	P9WHD1	Rv0720	RVBD_0720T.1	50S ribosomal protein L18	628	13176	70	31	10	7	75.4	122	Rv0720	Rv0720
12	69	1	P9WH33	Rv0721	RVBD_0721T.1	30S ribosomal protein S5	272	22874	27	9	17	7	58.6	220	Rv0721
17	151	1	P9WHA3	Rv0722	RVBD_0722T.1	50S ribosomal protein L30	52	7342	3	2	3	2	47.7	65	Rv0722	Rv0722
14	21	1	P9WHD7	Rv0723	RVBD_0723T.1	50S ribosomal protein L15	678	15524	32	24	7	4	39.0	146	Rv0723			Rv0723
10	83	2	P9WFI7	Rv0726c	RVBD_0726cT.1	hypothetical protein	89	40850	29	7	14	2	33.5	367
11	247	1	P95075	Rv0727c	RVBD_0727cT.1	L-ribulose-5-phosphate 4-epimerase	84	23052	14	2	11	2	41.3	218	Rv0727c			Rv0727c
11	212	1	I6XW38	Rv0730	RVBD_0730T.1	hypothetical protein	99	25964	10	3	9	3	51.2	242	Rv0730			Rv0730
9	13	1	P9WFI5	Rv0731c	RVBD_0731cT.1	hypothetical protein	1811	34929	166	74	25	14	79.6	318	Rv0731c			Rv0731c
13	13	1	P9WKF5	Rv0733	RVBD_0733T.1	adenylate kinase	1154	20113	35	27	15	10	75.7	181	Rv0733			Rv0733
11	143	1	P9WK21	Rv0734	RVBD_0734T.1	methionine aminopeptidase, type I	176	27260	14	6	11	5	58.6	266	Rv0734			Rv0734
13	126	1	O53803	Rv0740	RVBD_0740T.1	hypothetical protein	81	19439	6	2	5	2	36.0	175	Rv0740			Rv0740
11	411	1	I6WZ83	Rv0743c	RVBD_0743cT.1	hypothetical protein	31	20130	9	1	8	1	43.8	185	Rv0743c			Rv0743c
10	237	1	P9WNY5	Rv0751c	RVBD_0751cT.1	3-hydroxyisobutyrate dehydrogenase	40	29660	14	1	14	1	68.4	294	Rv0751c			Rv0751c
7	28	1	O53816	Rv0753c	RVBD_0753cT.1	methylmalonate-semialdehyde dehydrogenase	428	54420	46	18	35	13	77.1	510	Rv0753c			Rv0753c
16	53	1	P9WML3	Rv0759c	RVBD_0759cT.1	hit-like protein	112	14658	14	7	6	3	33.8	133	Rv0759c			Rv0759c
15	17	1	I6WZD7	Rv0760c	RVBD_0760cT.1	steroid delta-isomerase	1011	15232	67	38	14	10	92.8	139	Rv0760c			Rv0760c
8	21	1	P9WQC7	Rv0761c	RVBD_0761cT.1	alcohol dehydrogenase B	1485	39722	122	60	29	8	71.2	375	Rv0761c			Rv0761c
9	155	1	P9WNY3	Rv0770	RVBD_0770T.1	dehydrogenase/reductase	44	30427	12	1	8	1	30.5	295	Rv0770
8	84	1	P9WHM9	Rv0772	RVBD_0772T.1	phosphoribosylamine-glycine ligase	235	43482	44	8	21	6	42.2	422	Rv0772
14	51	1	I6X9S5	Rv0773c	RVBD_0773cT.1	gamma-glutamyltransferase	277	54558	24	12	10	1	18.8	512	Rv0773c			Rv0773c
12	27	1	I6Y8R4	Rv0774c	RVBD_0774cT.1	hypothetical protein	449	30635	35	17	18	7	63.4	303
7	124	1	I6XWA1	Rv0777	Rv0777_purB	purB	46	50976	29	2	26	2	57.4	472	Rv0777			Rv0777
10	101	1	P9WHN1	Rv0780	RVBD_0780T.1	phosphoribosylaminoimidazole-succinocarboxamide synthase	181	32910	32	7	17	7	48.8	297	Rv0780		Rv0780
11	250	1	I6XWA6	Rv0786c	RVBD_0786cT.1	hypothetical protein	83	23020	6	4	4	3	18.4	212	Rv0786c			Rv0786c
13	57	1	P71840	Rv0787	RVBD_0787T.1	hypothetical protein	215	34160	10	4	8	2	24.1	319	Rv0787			Rv0787
17	55	1	I6Y8S6	Rv0787A	RVBD_0787AT.1	phosphoribosylformylglycinamidine synthase	126	8616	5	4	3	3	44.3	79	Rv0787A	Rv0787A
7	37	1	I6Y4U4	Rv0794c	RVBD_0794cT.1	dihydrolipoamide dehydrogenase	347	52444	40	15	30	12	57.3	499	Rv0794c			Rv0794c
11	10	1	I6WZG6	Rv0798c	RVBD_0798cT.1	antigen cfp29	1933	28813	120	71	33	22	89.8	265	Rv0798c			Rv0798c
9	56	1	I6Y4U9	Rv0799c	RVBD_0799cT.1	dyp-type peroxidase	448	36025	56	20	20	8	76.7	335	Rv0799c			Rv0799c
8	89	1	P9WHT1	Rv0800	RVBD_0800T.1	aminopeptidase	223	45984	47	16	25	8	54.0	433	Rv0800			Rv0800
16	37	1	O06633	Rv0801	RVBD_0801T.1	hypothetical protein	168	12504	17	9	7	4	69.6	115	Rv0801			Rv0801
2	175	1	P9WHL7	Rv0803	RVBD_0803T.1	phosphoribosylformylglycinamidine synthase 2	38	79457	41	1	32	1	37.4	754	Rv0803			Rv0803
11	255	1	P9WP65	Rv0805	RVBD_0805T.1	hypothetical protein	82	34212	15	2	12	2	34.9	318	Rv0805		Rv0805
8	158	1	I6X9V3	Rv0811c	RVBD_0811cT.1	folate-binding protein YgfZ	84	39423	32	3	15	3	46.7	368	Rv0811c
12	67	1	P9WFG9	Rv0813c	RVBD_0813cT.1	UPF0678 fatty acid-binding protein-like protein	274	23886	18	9	14	8	76.5	226	Rv0813c			Rv0813c
15	18	1	P0CG95	Rv0814c	RVBD_0814cT.1	hypothetical protein	932	10159	33	25	8	5	98.0	100	Rv0814c			Rv0814c
10	9	1	P9WHF9	Rv0815c	RVBD_0815cT.1	thiosulfate sulfurtransferase	3399	30996	453	139	55	29	91.0	277	Rv0815c			Rv0815c
12	53	1	P9WI95	Rv0821c	RVBD_0821cT.1	phosphate transporter regulatory protein PhoU	332	23499	37	18	20	14	93.4	213	Rv0821c			Rv0821c
9	7	1	P9WNZ7	Rv0824c	RVBD_0824cT.1	acyl-[acyl-carrier-protein] desaturase	3103	38746	267	142	35	19	79.0	338	Rv0824c			Rv0824c
10	197	1	P9WFI3	Rv0830	RVBD_0830T.1	hypothetical protein	53	33395	9	1	8	1	27.6	301	Rv0830	Rv0830
10	4	1	O53842	Rv0831c	RVBD_0831cT.1	hypothetical protein	4206	30171	282	195	29	19	92.3	271	Rv0831c			Rv0831c
13	34	1	O53850	Rv0838	RVBD_0838T.1	D-alanyl-D-alanine dipeptidase	342	27304	24	13	11	5	41.8	256	Rv0838			Rv0838
13	188	1	O53863	Rv0851c	RVBD_0851cT.1	oxidoreductase	43	29231	20	1	4	1	15.3	275
13	107	1	A0A089QMM8	Rv0852	RVBD_0852T.1	fatty-acid-CoA ligase fadD16	95	30089	18	4	8	1	22.7	278	Rv0852		Rv0852
1	23	1	P9WG37	Rv0853c	RVBD_0853cT.1	alpha-keto-acid decarboxylase	481	59746	46	14	22	6	42.7	560	Rv0853c			Rv0853c
13	41	1	I6X9Y7	Rv0854	RVBD_0854T.1	hypothetical protein	292	16335	15	8	8	4	52.4	147	Rv0854			Rv0854
8	153	1	I6Y8Y0	Rv0855	RVBD_0855T.1	fatty-acid-CoA racemase far	87	38034	20	2	14	2	44.0	359	Rv0855		Rv0855
8	71	1	P9WPZ5	Rv0858c	RVBD_0858cT.1	aminotransferase	307	42183	21	10	14	6	39.8	397	Rv0858c			Rv0858c
8	29	1	O53871	Rv0859	RVBD_0859T.1	acetyl-CoA C-acetyltransferase	982	42388	61	29	31	9	65.5	403	Rv0859			Rv0859
4	10	1	O53872	Rv0860	RVBD_0860T.1	3-hydroxyacyl-CoA dehydrogenase/enoyl-CoA hydratase/3-hydroxybutyryl-CoA epimerase	1451	76056	129	62	75	35	80.3	720	Rv0860			Rv0860
15	166	1	A0A089QJ09	Rv0863	RVBD_0863T.1	hypothetical protein	56	10105	6	3	4	3	65.6	93
14	202	1	I6Y8Y8	Rv0865	RVBD_0865T.1	molybdenum cofactor synthesis domain-containing protein	47	16178	2	1	2	1	26.9	160	Rv0865			Rv0865
15	102	1	P9WJR1	Rv0866	RVBD_0866T.1	molybdopterin synthase catalytic subunit	150	15039	13	6	9	5	83.0	141	Rv0866			Rv0866
4	21	1	P9WQF7	Rv0873	RVBD_0873T.1	acyl-CoA dehydrogenase fadE10	688	70701	69	23	40	17	56.5	650	Rv0873			Rv0873
8	25	1	P9WQ73	Rv0884c	RVBD_0884cT.1	phosphoserine aminotransferase	1223	40209	87	57	22	12	55.3	376	Rv0884c			Rv0884c
7	117	1	P9WKQ1	Rv0888	RVBD_0888T.1	hypothetical protein	54	52002	24	1	20	1	40.2	490
8	2	2	P9WPD3	Rv0889c	RVBD_0889cT.1	citrate synthase	2088	40122	200	88	28	17	70.5	373	Rv0889c			Rv0889c
9	147	1	P9WFI1	Rv0893c	RVBD_0893cT.1	hypothetical protein	51	36051	13	2	11	2	26.2	325	Rv0893c		Rv0893c
8	2	1	P9WPD5	Rv0896	Rv0896_gltA2	gltA2	7783	47916	481	324	60	43	85.4	431	Rv0896			Rv0896
11	89	1	P9WIU5	Rv0899	RVBD_0899T.1	OOP family OmpA-OmpF porin	299	33554	34	11	25	10	93.9	326	Rv0899			Rv0899
14	208	1	P9WJG5	Rv0901	RVBD_0901T.1	hypothetical protein	38	18898	5	2	3	2	25.7	175	Rv0901		Rv0901
12	9	1	P9WGM1	Rv0903c	RVBD_0903cT.1	transcriptional regulatory protein prrA	719	25238	46	29	25	19	76.3	236	Rv0903c			Rv0903c
7	111	1	P9WQH9	Rv0904c	RVBD_0904cT.1	acetyl-CoA carboxylase, carboxyl transferase, beta subunit	58	51740	27	3	18	3	34.1	495	Rv0904c		Rv0904c
12	58	1	P9WNP1	Rv0905	RVBD_0905T.1	enoyl-CoA hydratase	306	26012	29	11	22	9	87.2	243	Rv0905			Rv0905
7	109	1	O05900	Rv0907	RVBD_0907T.1	beta-lactamase	59	60221	34	1	31	1	52.1	562	Rv0907		Rv0907
11	182	1	I6XA34	Rv0911	RVBD_0911T.1	hypothetical protein	122	27609	10	3	7	2	24.1	257	Rv0911	Rv0911
6	51	1	I6Y551	Rv0913c	RVBD_0913cT.1	carotenoid cleavage dioxygenase	33	56604	8	1	8	1	27.7	502	Rv0913c		Rv0913c
11	35	1	I6Y946	Rv0925c	RVBD_0925cT.1	manganese transporter	669	26927	94	41	36	20	93.1	245	Rv0925c			Rv0925c
12	253	1	P9WGQ5	Rv0927c	RVBD_0927cT.1	7-alpha-hydroxysteroid dehydrogenase	67	26729	13	4	13	4	67.7	263	Rv0927c
9	28	1	P9WGT7	Rv0928	Rv0928_pstS3	pstS3	1115	37912	142	64	27	12	64.6	370	Rv0928			Rv0928
11	81	1	P9WI79	Rv0931c	RVBD_0931cT.1	serine/threonine-protein kinase pknD	325	69502	47	9	32	6	52.7	664	Rv0931c		Rv0931c
9	8	1	P9WGT9	Rv0932c	RVBD_0932cT.1	phosphate-binding protein pstS 2	2851	37841	151	119	26	12	74.6	370	Rv0932c			Rv0932c
9	4	1	P9WGU1	Rv0934	RVBD_0934T.1	phosphate-binding protein pstS 1	3995	38219	294	176	49	25	69.8	374	Rv0934			Rv0934
8	105	2	P9WKD9	Rv0937c	RVBD_0937cT.1	Ku protein	130	30885	25	7	16	5	44.3	273	Rv0937c		Rv0937c
4	24	1	O86346	Rv0939	RVBD_0939T.1	bifunctional 2-hydroxyhepta-2,4-diene-1,7-dioate isomerase/cyclase/dehydrase	567	69310	69	26	40	18	74.7	644	Rv0939			Rv0939
11	242	1	P9WKP1	Rv0940c	RVBD_0940cT.1	oxidoreductase	88	31768	14	3	14	3	36.8	288
7	5	1	P9WN69	Rv0946c	RVBD_0946cT.1	glucose-6-phosphate isomerase	1288	59937	97	53	47	21	83.5	553	Rv0946c			Rv0946c
8	96	1	P9WGC5	Rv0951	RVBD_0951T.1	succinyl-CoA ligase [ADP-forming] subunit beta	198	40900	53	17	27	12	66.9	387	Rv0951			Rv0951
11	126	1	P9WGC7	Rv0952	RVBD_0952T.1	succinyl-CoA ligase [ADP-forming] subunit alpha	213	31209	30	8	27	7	71.9	303	Rv0952			Rv0952
12	232	1	P9WHM5	Rv0956	RVBD_0956T.1	phosphoribosylglycinamide formyltransferase	77	22402	9	2	8	2	49.8	215
7	26	1	P9WHM7	Rv0957	RVBD_0957T.1	bifunctional purine biosynthesis protein purH	441	54992	30	11	22	8	58.1	523	Rv0957			Rv0957
11	82	1	P71540	Rv0971c	RVBD_0971cT.1	enoyl-CoA hydratase	320	27587	27	9	17	5	70.3	269	Rv0971c		Rv0971c
8	95	1	P9WQG3	Rv0972c	RVBD_0972cT.1	acyl-CoA dehydrogenase fadE12	199	41489	39	5	16	4	46.6	388	Rv0972c	Rv0972c
4	67	1	P71538	Rv0973c	RVBD_0973cT.1	propionyl-CoA carboxylase alpha chain	111	70701	31	5	25	5	47.1	667	Rv0973c		Rv0973c
17	135	1	P9WH99	Rv0979A	RVBD_0979AT.1	50S ribosomal protein L32	57	6503	4	2	3	1	40.4	57	Rv0979A	Rv0979A
12	9		P9WGM9	Rv0981	RVBD_0981T.1	response regulator mprA	36	25878	8	1	8	1	30.4	230
10	22	1	O53896	Rv0983	RVBD_0983T.1	serine protease PepD	1908	46424	106	63	26	11	57.5	464	Rv0983			Rv0983
15	32	1	O53897	Rv0984	RVBD_0984T.1	molybdenum cofactor synthesis domain-containing protein	544	18430	34	18	13	7	86.7	181	Rv0984			Rv0984
10	219	1	O86370	Rv0988	RVBD_0988T.1	hypothetical protein	46	42749	22	1	13	1	31.9	386
12	264	1	O05582	Rv0999	RVBD_0999T.1	hypothetical protein	63	25954	8	2	8	2	47.2	252	Rv0999		Rv0999
8	23	1	P9WQ05	Rv1001	RVBD_1001T.1	arginine deiminase	1309	43062	111	50	35	18	85.6	402	Rv1001	Rv1001
11	301	1	P9WGW7	Rv1003	RVBD_1003T.1	ribosomal RNA small subunit methyltransferase I	64	29647	18	1	16	1	51.6	285
7	25	1	P9WFU5	Rv1007c	RVBD_1007cT.1	methionyl-tRNA synthetase	501	58056	74	21	44	14	77.1	519	Rv1007c		Rv1007c
12	175	1	O08343	Rv1008	RVBD_1008T.1	TatD family hydrolase	112	29065	9	2	7	1	29.5	264	Rv1008			Rv1008
10	125	1	P9WKG7	Rv1011	RVBD_1011T.1	4-diphosphocytidyl-2-C-methyl-D-erythritol kinase	118	31362	34	6	21	4	82.7	306
2	196	1	O05598	Rv1013	RVBD_1013T.1	fatty-acyl-CoA synthase	30	58430	46	1	8	1	21.5	544
12	133	1	P9WHB5	Rv1015c	RVBD_1015cT.1	50S ribosomal protein L25	151	22428	21	7	12	4	66.0	215	Rv1015c			Rv1015c
12	63	1	P9WK59	Rv1016c	Rv1016c_lpqT	lpqT	288	24047	21	9	16	7	68.1	226	Rv1016c		Rv1016c
10	33	1	P9WKE3	Rv1017c	RVBD_1017cT.1	ribose-phosphate pyrophosphokinase	1249	35455	142	74	30	19	84.4	326	Rv1017c			Rv1017c
12	290	1	P96381	Rv1019	RVBD_1019T.1	transcriptional regulator, tetR-family	56	21688	6	1	6	1	32.5	197	Rv1019		Rv1019
7	8	1	P9WNL1	Rv1023	RVBD_1023T.1	enolase	989	44934	72	35	31	17	81.8	429	Rv1023			Rv1023
9	123	1	P96374	Rv1026	RVBD_1026T.1	exopolyphosphatase	68	33643	15	1	14	1	43.6	319
17	15		P0DOA6	Rv1037c	RVBD_1037cT.1	ESAT-6-like protein esxI	491	9827	71	30	6	3	55.3	94
16	10	2	P9WNJ9	Rv1038c	RVBD_1038cT.1	ESAT-6-like protein esxJ	534	10986	109	27	18	5	85.7	98		Rv1038c
8	50		P96353	Rv1048c	RVBD_1048AcT.1	hypothetical protein	45	7329	5	1	3	1	35.8	67
11	129	1	O53404	Rv1056	RVBD_1056T.1	hypothetical protein	206	28928	21	7	17	6	57.5	254	Rv1056			Rv1056
16	128	1	O53406	Rv1058	RVBD_1058T.1	fatty-acyl-CoA synthase	48	59587	11	1	8	1	16.2	543	Rv1058			Rv1058
10	47	1	O53409	Rv1061	RVBD_1061T.1	hypothetical protein	738	32018	66	31	21	13	88.5	287	Rv1061			Rv1061
13	202	1	P9WIY9	Rv1063c	RVBD_1063cT.1	hypothetical protein	35	37500	3	1	3	1	10.8	360
11	12	1	P9WNN9	Rv1070c	RVBD_1070cT.1	enoyl-CoA hydratase	1717	27256	88	66	37	21	94.6	257	Rv1070c			Rv1070c
9	77	1	O53419	Rv1071c	RVBD_1071cT.1	enoyl-CoA hydratase	240	36332	28	15	12	6	44.9	345	Rv1071c			Rv1071c
8	3	1	O53422	Rv1074c	RVBD_1074cT.1	acetyl-CoA C-acetyltransferase	7667	42628	511	325	84	47	97.0	405	Rv1074c			Rv1074c
7	15	1	P9WP51	Rv1077	RVBD_1077T.1	cystathionine beta-synthase	633	48605	54	28	34	16	72.6	464	Rv1077			Rv1077
8	60	1	P9WGB7	Rv1079	RVBD_1079T.1	cystathionine gamma-synthase	439	40957	44	15	25	7	62.4	388	Rv1079			Rv1079
14	11	1	P9WMT9	Rv1080c	RVBD_1080cT.1	transcription elongation factor greA	859	17844	90	36	19	11	90.9	164	Rv1080c			Rv1080c
10	175	1	P9WJN1	Rv1082	RVBD_1082T.1	mycothiol conjugate amidase Mca	64	32711	9	3	6	1	29.9	288	Rv1082	Rv1082
4	45	1	O53432	Rv1084	RVBD_1084T.1	hypothetical protein	212	71006	28	10	25	9	38.5	673	Rv1084		Rv1084
7	16	1	P9WGI9	Rv1093	RVBD_1093T.1	serine hydroxymethyltransferase 1	633	45001	75	25	44	16	90.8	426	Rv1093			Rv1093
11	2	1	P9WNZ5	Rv1094	RVBD_1094T.1	acyl-[acyl-carrier-protein] desaturase	3692	31340	275	141	42	26	86.9	275	Rv1094			Rv1094
17	33	1	O53444	Rv1096	RVBD_1096T.1	glycosyl hydrolase	279	31090	25	16	5	4	17.9	291	Rv1096			Rv1096
12	191	1	O53445	Rv1097c	RVBD_1097cT.1	glycine and proline rich membrane protein	95	29855	11	2	11	2	52.2	293
7	7	1	P9WN93	Rv1098c	RVBD_1098cT.1	fumarate hydratase class II	1039	50110	108	44	48	21	83.5	474	Rv1098c			Rv1098c
8	257	1	P9WN21	Rv1099c	RVBD_1099cT.1	fructose-1,6-bisphosphatase class 2	33	38060	23	1	17	1	39.2	362	Rv1099c			Rv1099c
14	77	1	O53448	Rv1100	RVBD_1100T.1	hypothetical protein	193	24547	24	8	12	4	41.2	233	Rv1100	Rv1100
17	45	1	P9WF29	Rv1107c	RVBD_1107cT.1	exodeoxyribonuclease 7 small subunit	178	9316	16	12	2	1	27.1	85	Rv1107c	Rv1107c
9	133	1	P9WKG1	Rv1110	RVBD_1110T.1	4-hydroxy-3-methylbut-2-enyl diphosphate reductase 1	60	36275	35	3	17	3	41.8	335
17	172	1	P9WJ33	Rv1113	RVBD_1113T.1	antitoxin	42	6969	2	1	2	1	43.1	65	Rv1113		Rv1113
15	117	1	P9WF73	Rv1114	RVBD_1114T.1	toxin	111	13468	7	2	4	1	29.8	124	Rv1114		Rv1114
17	82	1	O06569	Rv1117	RVBD_1117T.1	hypothetical protein	90	12042	10	3	4	3	46.7	107	Rv1117	Rv1117
9	50	1	O06574	Rv1122	RVBD_1122T.1	6-phosphogluconate dehydrogenase	635	36335	88	31	27	13	71.8	340	Rv1122			Rv1122
10	161	1	O06576	Rv1124	RVBD_1124T.1	microsomal epoxide hydrolase	72	34673	7	1	6	1	19.6	316
12	98	1	O06578	Rv1126c	RVBD_1126cT.1	hypothetical protein	183	22184	13	7	9	6	56.2	201	Rv1126c			Rv1126c
8	2		I6Y9Q3	Rv1131	RVBD_1131T.1	citrate synthase	43	42942	74	7	16	1	36.1	393
3	1	1	P9WK07	Rv1133c	Rv1133c_metE	metE	14551	81499	971	588	193	126	89.1	759	Rv1133c			Rv1133c
15	192	1	O06538	Rv1138c	RVBD_1138cT.1	oxidoreductase	38	36323	9	1	6	1	11.2	338
8	43	1	O06543	Rv1143	RVBD_1143T.1	alpha-methylacyl-CoA racemase	653	38660	56	28	25	14	66.4	360	Rv1143			Rv1143
12	96	1	P9WGQ7	Rv1144	RVBD_1144T.1	3-hydroxyacyl-CoA dehydrogenase/3-hydroxy-2-methylbutyryl-CoA dehydrogenase	185	25772	38	10	30	8	87.6	250	Rv1144			Rv1144
14	201	1	O06553	Rv1155	RVBD_1155T.1	hypothetical protein	47	16290	2	1	2	1	12.9	147	Rv1155
15	70	1	P9WI93	Rv1159A	RVBD_1159AT.1	4a-hydroxytetrahydrobiopterin dehydratase	230	10373	13	6	7	3	91.5	94	Rv1159A			Rv1159A
15	116	1	P9WIY1	Rv1160	RVBD_1160T.1	mutator mutT protein	115	15151	8	3	6	2	48.9	141	Rv1160	Rv1160
4	60	1	P9WGU7	Rv1166	RVBD_1166T.1	lipoprotein lpqW	132	66089	52	8	39	8	52.4	635	Rv1166		Rv1166
10	95	1	P9WJN3	Rv1170	RVBD_1170T.1	1D-myo-inositol 2-acetamido-2-deoxy-alpha-D-glucopyranoside deacetylase	189	31723	26	7	13	5	39.3	303	Rv1170
17	127	1	O50430	Rv1174c	RVBD_1174cT.1	T-cell antigen	60	10874	15	3	9	3	86.4	110	Rv1174c			Rv1174c
13	4	1	O50433	Rv1177	RVBD_1177T.1	ferredoxin	1779	11831	96	83	7	4	49.1	108	Rv1177			Rv1177
1	1		A0A089QRB9	Rv1181	RVBD_1181T.1	polyketide beta-ketoacyl synthase pks4	66	220325	130	6	45	4	20.4	2085	Rv1181	Rv1181
2	12		P9WIK5	Rv1182	RVBD_1182T.1	polyketide synthase associated protein papA3	33	51543	33	1	24	1	46.0	472
2	198	1	P9WJU1	Rv1183	RVBD_1183T.1	transmembrane transporter mmpL10	29	106348	63	1	48	1	44.9	1002
17	139	1	O50440	Rv1184c	RVBD_1184cT.1	hypothetical protein	55	37795	2	1	2	1	9.7	359
2	186	1	O05293	Rv1191	RVBD_1191T.1	hypothetical protein	34	32591	6	1	6	1	21.1	304
17	12	1	P9WNJ7	Rv1197	RVBD_1197T.1	ESAT-6-like protein esxK	648	10956	37	22	9	4	89.8	98		Rv1197
10	16	1	P9WP21	Rv1201c	RVBD_1201cT.1	2,3,4,5-tetrahydropyridine-2,6-dicarboxylate N-succinyltransferase	2273	32622	171	89	33	19	94.3	317	Rv1201c			Rv1201c
8	80	1	P9WHS9	Rv1202	RVBD_1202T.1	succinyl-diaminopimelate desuccinylase	264	37250	32	10	25	8	68.6	354	Rv1202			Rv1202
17	10	1	O05312	Rv1211	RVBD_1211T.1	hypothetical protein	706	7805	51	29	6	3	74.7	75
8	195	1	P9WMZ1	Rv1212c	RVBD_1212cT.1	corynebacterium family glycogen synthase	59	41506	17	1	13	1	33.3	387	Rv1212c
16	132	1	O86312	Rv1219c	RVBD_1219cT.1	transcriptional regulator	47	23167	7	1	2	1	4.2	212	Rv1219c		Rv1219c
9	16	1	O06291	Rv1223	RVBD_1223T.1	serine protease htrA	1552	54157	111	59	29	9	49.2	528	Rv1223			Rv1223
9	107	1	P9WGU9	Rv1235	RVBD_1235T.1	multiple sugar transporter substrate-binding protein	100	49763	26	12	6	1	15.6	468	Rv1235
15	39	1	P9WK13	Rv1240	RVBD_1240T.1	malate dehydrogenase	466	34301	59	10	9	4	35.9	329	Rv1240			Rv1240
15	93	1	P9WF69	Rv1242	RVBD_1242T.1	toxin	166	15895	12	6	8	5	49.0	143	Rv1242		Rv1242
11	217	1	O50459	Rv1244	RVBD_1244T.1	glycine betaine/proline transporter substrate-binding protein	97	29583	32	6	19	5	83.2	286	Rv1244			Rv1244
12	203	1	O50460	Rv1245c	RVBD_1245cT.1	oxidoreductase	90	29197	13	2	12	1	36.6	276	Rv1245c	Rv1245c
1	50	1	P9WIS5	Rv1248c	RVBD_1248cT.1	2-oxoglutarate decarboxylase	106	135818	60	5	33	3	25.0	1231	Rv1248c			Rv1248c
12	366	1	P9WK49	Rv1252c	Rv1252c_lprE	lprE	35	20397	15	1	12	1	60.9	202
7	42	1	Q11061	Rv1257c	Rv1257c_Rv1257c	Rv1257c	284	47208	120	9	33	7	74.9	455	Rv1257c			Rv1257c
13	123	1	P9WM49	Rv1265	RVBD_1265T.1	hypothetical protein	84	25214	21	1	9	1	28.8	226	Rv1265			Rv1265
9	151	1	P9WGJ9	Rv1267c	RVBD_1267cT.1	transcriptional regulator embR	46	41908	32	1	15	1	45.1	388	Rv1267c
17	9	1	P9WM45	Rv1269c	RVBD_1269cT.1	hypothetical protein	777	12542	28	20	8	4	61.3	124	Rv1269c			Rv1269c
13	1	1	P9WK55	Rv1270c	RVBD_1270cT.1	lipoprotein lprA	3461	24859	185	89	25	11	83.2	244	Rv1270c			Rv1270c
4	121	1	P9WQJ3	Rv1272c	Rv1272c_Rv1272c	Rv1272c	39	68230	21	1	17	1	31.4	631
15	139	1	P9WGF9	Rv1276c	RVBD_1276cT.1	phosphohistidine phosphatase	78	16452	9	1	7	1	48.7	158	Rv1276c		Rv1276c
14	33	1	P9WPJ7	Rv1284	RVBD_1284T.1	carbonic anhydrase	515	18177	62	26	9	8	60.7	163	Rv1284			Rv1284
4	130	1	P9WNM5	Rv1286	RVBD_1286T.1	bifunctional enzyme CysN/CysC	30	67797	25	1	20	1	39.9	614
15	107	1	P9WME3	Rv1287	RVBD_1287T.1	Rrf2 family protein	133	17199	12	5	8	4	60.2	161
8	140	1	P9WM39	Rv1288	RVBD_1288T.1	hypothetical protein	101	49588	15	3	13	2	23.7	456	Rv1288			Rv1288
12	257	1	P9WM37	Rv1289	RVBD_1289T.1	hypothetical protein	66	23535	6	3	6	3	41.9	210
7	31	1	P9WFW5	Rv1292	RVBD_1292T.1	arginyl-tRNA synthetase	385	59672	57	19	41	15	71.3	550	Rv1292			Rv1292
8	68	1	P9WIU7	Rv1293	RVBD_1293T.1	diaminopimelate decarboxylase	325	47428	31	11	21	9	40.0	447	Rv1293			Rv1293
9	21	1	P9WG59	Rv1295	RVBD_1295T.1	threonine synthase	1344	37298	82	47	29	12	86.4	360	Rv1295			Rv1295
10	174	1	P9WKE7	Rv1296	RVBD_1296T.1	homoserine kinase	64	32327	19	3	14	1	42.1	316	Rv1296
8	28	1	P9WHG3	Rv1299	RVBD_1299T.1	peptide chain release factor 1	999	39013	54	20	27	7	66.9	357	Rv1299			Rv1299
12	209	1	P9WGC9	Rv1301	RVBD_1301T.1	Sua5/YciO/YrdC/YwlC family protein	85	22557	12	4	11	4	71.9	217	Rv1301			Rv1301
11	329	1	P9WPV3	Rv1307	RVBD_1307T.1	ATP synthase subunit B-delta	55	48776	34	1	22	1	44.4	446
4	51	1	P9WPU7	Rv1308	RVBD_1308T.1	ATP synthase subunit alpha	175	59252	51	7	29	6	55.9	549	Rv1308			Rv1308
10	135	1	P9WPU9	Rv1309	RVBD_1309T.1	ATP synthase gamma chain	102	33869	34	4	13	4	46.6	305	Rv1309		Rv1309
1	13	1	P9WPU5	Rv1310	RVBD_1310T.1	ATP synthase subunit beta	1072	53061	118	46	29	13	65.4	486	Rv1310			Rv1310
14	60	1	P9WPV1	Rv1311	RVBD_1311T.1	ATP synthase epsilon chain	234	13127	42	13	7	5	79.3	121	Rv1311			Rv1311
4	78		P9WKH7	Rv1313c	RVBD_1313cT.1	transposase	40	50154	16	1	11	1	25.9	444
14	26	1	P9WP99	Rv1314c	RVBD_1314cT.1	Cob	616	20682	33	25	9	6	67.4	193	Rv1314c			Rv1314c
8	6	1	P9WG69	Rv1323	RVBD_1323T.1	acetyl-CoA C-acetyltransferase	4468	40055	207	148	43	24	93.6	389	Rv1323			Rv1323
9	5	1	P9WG61	Rv1324	RVBD_1324T.1	thioredoxin	3371	32151	156	107	24	12	74.7	304	Rv1324			Rv1324
4	20	1	P9WN45	Rv1326c	RVBD_1326cT.1	1,4-alpha-glucan-branching enzyme	695	81678	59	26	35	18	56.8	731	Rv1326c			Rv1326c
4	14	1	P9WQ17	Rv1327c	Rv1327c_glgE	glgE	952	78559	97	54	47	23	68.8	701	Rv1327c			Rv1327c
2	6	1	P9WMW1	Rv1328	RVBD_1328T.1	glycogen phosphorylase	3108	95456	355	173	80	36	79.4	863	Rv1328			Rv1328
12	24		P9WJI9	Rv1330c	RVBD_1330cT.1	nicotinate phosphoribosyltransferase pncB1	49	47198	13	1	12	1	32.8	448
12	325	1	P9WM23	Rv1333	RVBD_1333T.1	hydrolase	46	33931	15	2	12	2	40.7	344	Rv1333
14	40	1	P9WHS1	Rv1334	RVBD_1334T.1	CysO-cysteine peptidase	386	16519	33	16	9	4	52.1	146	Rv1334			Rv1334
17	111	1	P9WP33	Rv1335	RVBD_1335T.1	sulfur carrier protein CysO	69	9551	27	4	2	2	22.6	93
10	205	1	P9WP53	Rv1336	RVBD_1336T.1	O-phosphoserine sulfhydrylase	51	34417	9	2	9	2	33.1	323	Rv1336			Rv1336
10	230	1	P9WGC1	Rv1339	RVBD_1339T.1	hypothetical protein	43	29136	15	1	11	1	38.5	273	Rv1339			Rv1339
10	66	1	P9WGZ7	Rv1340	RVBD_1340T.1	ribonuclease PH	389	27334	47	18	18	5	78.8	259	Rv1340			Rv1340
12	127	1	P9WGR9	Rv1350	RVBD_1350T.1	3-oxoacyl-[acyl-carrier protein] reductase	155	25854	25	5	22	5	69.2	247	Rv1350		Rv1350
15	86	1	P9WM15	Rv1352	RVBD_1352T.1	hypothetical protein	171	12841	24	4	8	2	84.6	123
10	239	1	Q11028	Rv1358	RVBD_1358T.1	transcriptional regulator	38	124978	97	1	42	1	38.1	1159
2	174	1	P9WM03	Rv1360	RVBD_1360T.1	oxidoreductase	38	37228	11	1	11	1	43.5	340
17	85	1	V5QQR7	Rv1366A	Rv1366A_Rv1366A	Rv1366A	89	9767	11	1	6	1	61.6	86
11	92	1	P9WK47	Rv1368	RVBD_1368T.1	lipoprotein lprF	292	26835	35	14	25	8	77.4	261	Rv1368			Rv1368
13	40	1	P71805	Rv1377c	RVBD_1377cT.1	transferase	301	22801	33	8	8	3	50.5	212	Rv1377c			Rv1377c
10	67	1	P9WIT7	Rv1380	RVBD_1380T.1	aspartate carbamoyltransferase	388	33798	57	20	27	11	77.7	319	Rv1380			Rv1380
7	57	1	P9WHL3	Rv1381	RVBD_1381T.1	dihydroorotase	195	45164	30	9	26	8	70.5	430	Rv1381			Rv1381
11	178	1	P9WIU3	Rv1385	RVBD_1385T.1	orotidine 5~-phosphate decarboxylase	128	27360	11	3	9	2	28.5	274	Rv1385		Rv1385
17	51	1	P9WIH1	Rv1386	Rv1386_PE15	PE15	137	9824	11	5	3	2	41.2	102	Rv1386			Rv1386
17	43	1	P71658	Rv1388	RVBD_1388T.1	integration host factor mihF	198	20822	39	9	15	4	51.1	190	Rv1388			Rv1388
15	162	1	P9WGY5	Rv1390	RVBD_1390T.1	DNA-directed RNA polymerase subunit omega	60	11835	3	1	2	1	20.0	110	Rv1390			Rv1390
8	254	1	P9WNZ1	Rv1391	RVBD_1391T.1	coenzyme A biosynthesis CoaBC	34	43550	13	1	11	1	34.7	418	Rv1391		Rv1391
1	28	1	P9WGV1	Rv1392	RVBD_1392T.1	S-adenosylmethionine synthase	303	43020	48	17	20	6	55.1	403	Rv1392			Rv1392
16	138	1	P9WFA7	Rv1397c	RVBD_1397cT.1	toxin	41	14943	8	1	3	1	33.1	133	Rv1397c	Rv1397c
17	61	1	P9WLZ1	Rv1398c	RVBD_1398cT.1	antitoxin	113	9438	6	4	5	3	54.1	85
9	111	1	P9WK87	Rv1399c	RVBD_1399cT.1	lipase lipH	91	33885	13	1	6	1	20.7	319
9	140	1	P9WLY9	Rv1403c	RVBD_1403cT.1	methyltransferase	54	30058	36	5	4	2	12.4	274
14	70	1	P71672	Rv1404	RVBD_1404T.1	hypothetical protein	206	17510	14	5	4	2	30.6	160	Rv1404			Rv1404
11	336	1	P9WI51	Rv1408	RVBD_1408T.1	ribulose-phosphate 3-epimerase	53	24090	7	1	7	1	49.6	232
9	100	1	P9WPH1	Rv1409	RVBD_1409T.1	riboflavin biosynthesis protein RibD	117	35345	30	2	14	1	43.4	339
13	8	1	P9WK45	Rv1411c	RVBD_1411cT.1	lipoprotein lprG	1449	24533	106	52	14	6	48.3	236	Rv1411c			Rv1411c
12	131	1	P9WK35	Rv1412	RVBD_1412T.1	riboflavin synthase alpha chain	152	21307	15	6	13	5	62.2	201	Rv1412			Rv1412
15	97	1	P9WHE9	Rv1416	RVBD_1416T.1	6,7-dimethyl-8-ribityllumazine synthase	157	15891	12	7	6	4	61.0	154	Rv1416			Rv1416
8	242	1	P9WLY1	Rv1417	RVBD_1417T.1	hypothetical protein	37	16373	19	2	6	1	24.0	154
8	104	1	O06829	Rv1429	RVBD_1429T.1	hypothetical protein	177	46869	38	10	24	7	51.7	422	Rv1429		Rv1429
14	179	1	O06825	Rv1433	RVBD_1433T.1	hypothetical protein	54	28683	15	2	7	1	31.4	271
13	98	1	O06823	Rv1435c	RVBD_1435cT.1	hypothetical protein	107	18494	7	5	2	1	30.2	202
8	7	1	P9WN83	Rv1436	RVBD_1436T.1	glyceraldehyde-3-phosphate dehydrogenase	4115	35934	218	146	34	15	80.5	339	Rv1436			Rv1436
8	53	1	P9WID1	Rv1437	RVBD_1437T.1	phosphoglycerate kinase	529	42486	71	18	31	9	77.4	412	Rv1437			Rv1437
11	28	1	P9WG43	Rv1438	RVBD_1438T.1	triosephosphate isomerase	780	27386	79	46	29	16	82.4	261	Rv1438			Rv1438
3	47	1	O06817	Rv1442	RVBD_1442T.1	molybdopterin guanine dinucleotide-containing S/N-oxide reductase	178	83338	63	6	32	6	51.2	766	Rv1442			Rv1442
10	27	1	P9WQP5	Rv1445c	RVBD_1445cT.1	6-phosphogluconolactonase	1586	25788	83	49	17	9	85.8	247	Rv1445c			Rv1445c
7	27	1	P9WG33	Rv1448c	RVBD_1448cT.1	transaldolase	439	40696	53	25	32	16	70.2	373	Rv1448c			Rv1448c
4	6	1	P9WG25	Rv1449c	RVBD_1449cT.1	transketolase	2719	75542	157	103	58	34	75.4	700	Rv1449c			Rv1449c
9	36	1	O53146	Rv1454c	RVBD_1454cT.1	NADPH2:quinone reductase	949	34026	67	37	20	13	79.0	328	Rv1454c			Rv1454c
11	121	1	O53154	Rv1463	RVBD_1463T.1	FeS assembly ATPase SufC	225	28805	19	5	17	4	66.2	266
8	44	1	P9WQ69	Rv1464	RVBD_1464T.1	cysteine desulfurase, SufS subfamily	651	44569	66	26	31	13	76.5	417	Rv1464			Rv1464
13	186	1	O53157	Rv1466	RVBD_1466T.1	hypothetical protein	44	12376	1	1	1	1	16.5	115
15	20	1	L7N664	Rv1471	Rv1471_trxB1	trxB1	843	13301	28	18	6	2	61.8	123	Rv1471			Rv1471
11	347	1	P9WNN7	Rv1472	RVBD_1472T.1	enoyl-CoA hydratase	48	30556	13	1	10	1	36.1	285
2	1	1	O53166	Rv1475c	RVBD_1475cT.1	aconitate hydratase	10012	102385	713	410	117	74	91.0	943	Rv1475c			Rv1475c
14	23	1	O53168	Rv1477	RVBD_1477T.1	invasion-associated protein	672	49777	33	15	18	3	40.5	472
8	111	1	Q79FN7	Rv1479	RVBD_1479T.1	MoxR-like ATPase	159	40738	39	7	26	5	58.4	377	Rv1479			Rv1479
11	413	1	P9WGT3	Rv1483	RVBD_1483T.1	3-oxoacyl-[acyl-carrier-protein] reductase	31	25681	13	1	12	1	44.1	247
11	66	1	P9WGR1	Rv1484	RVBD_1484T.1	enoyl-[acyl-carrier-protein] reductase [NADH]	398	28510	36	11	23	7	79.6	269	Rv1484			Rv1484
8	5	2	P9WPR9	Rv1488	RVBD_1488T.1	hypothetical protein	97	41257	36	3	22	2	44.6	381	Rv1488
5	17	1	P9WJK7	Rv1492	RVBD_1492T.1	methylmalonyl-CoA mutase, small subunit	78	64705	18	1	17	1	29.9	615	Rv1492
3	30	1	P9WJK5	Rv1493	RVBD_1493T.1	methylmalonyl-CoA mutase domain-containing protein	306	80554	42	11	32	11	41.1	750
16	74	1	P9WII5	Rv1495	RVBD_1495T.1	toxin	85	11403	2	1	2	1	24.8	105	Rv1495		Rv1495
8	59	1	I6XY36	Rv1498A	RVBD_1498AT.1	hypothetical protein	448	7624	15	14	3	2	47.1	70	Rv1498A			Rv1498A
9	33	1	P71790	Rv1511	RVBD_1511T.1	GDP-mannose 4,6-dehydratase	995	38318	84	42	23	12	74.4	340	Rv1511			Rv1511
10	215	1	P71791	Rv1512	RVBD_1512T.1	GDP-L-fucose synthase	47	34516	11	1	10	1	30.4	322
1	1		O53901	Rv1527c	RVBD_1527cT.1	phthioceranic/hydroxyphthioceranic acid synthase	200	223750	124	11	59	2	30.6	2108	Rv1527c	Rv1527c
13	37	1	O53905	Rv1531	RVBD_1531T.1	4-carboxymuconolactone decarboxylase	326	20782	17	12	9	7	68.1	188	Rv1531			Rv1531
2	21	1	P9WFV3	Rv1536	RVBD_1536T.1	isoleucyl-tRNA synthetase	905	117266	119	47	71	28	56.7	1041	Rv1536			Rv1536
10	40	1	P9WPX5	Rv1538c	RVBD_1538cT.1	L-asparaginase	904	32926	73	41	22	12	67.5	326	Rv1538c	Rv1538c
4	128	1	P9WGS1	Rv1543	RVBD_1543T.1	fatty-acyl-CoA reductase	31	36798	27	1	19	1	57.8	341
12	143	1	Q10782	Rv1544	RVBD_1544T.1	ketoacyl reductase	134	28182	21	7	17	7	82.0	267	Rv1544		Rv1544
2	170	1	P9WNT7	Rv1547	RVBD_1547T.1	DNA polymerase III subunit alpha	40	129242	42	1	36	1	27.2	1184
15	14	1	P9WP11	Rv1558	RVBD_1558T.1	deazaflavin-dependent nitroreductase	1049	16337	44	28	14	9	85.8	148	Rv1558			Rv1558
17	156	1	P9WLU3	Rv1560	RVBD_1560T.1	antitoxin	48	8236	1	1	1	1	11.1	72
16	91	1	P9WFA5	Rv1561	RVBD_1561T.1	toxin	69	14642	7	2	5	2	33.6	134	Rv1561		Rv1561
3	5	2	P9WQ25	Rv1564c	RVBD_1564cT.1	glycogen debranching enzyme GlgX	434	81030	56	25	41	19	55.9	721	Rv1564c			Rv1564c
13	159	1	O06624	Rv1566c	RVBD_1566cT.1	invasion-associated protein	58	23950	5	1	5	1	19.1	230	Rv1566c
8	232	1	P9WQ81	Rv1568	RVBD_1568T.1	adenosylmethionine-8-amino-7-oxononanoate aminotransferase	42	46290	34	3	22	2	66.4	437	Rv1568	Rv1568
14	130	1	O06619	Rv1571	RVBD_1571T.1	hypothetical protein	81	18089	4	3	2	2	18.9	169	Rv1571			Rv1571
12	3		O06614	Rv1576c	RVBD_1576cT.1	phiRv1 phage protein	40	50443	12	1	12	1	33.4	473
16	145	1	O06611	Rv1579c	Rv1579c_Rv1579c	Rv1579c	32	11195	8	1	1	1	16.3	104
15	175	1	O06610	Rv1580c	RVBD_1580cT.1	phiRv1 phage protein	50	9741	7	2	4	1	48.9	90
10	30	1	P9WJJ7	Rv1596	RVBD_1596T.1	nicotinate-nucleotide pyrophosphorylase [carboxylating]	1360	29933	88	62	19	8	89.1	285	Rv1596			Rv1596
7	82	1	P9WNW9	Rv1599	RVBD_1599T.1	histidinol dehydrogenase	101	45350	17	4	14	4	48.6	438	Rv1599			Rv1599
12	208	1	P9WML9	Rv1601	RVBD_1601T.1	imidazoleglycerol-phosphate dehydratase	85	22756	26	5	18	4	74.3	210	Rv1601			Rv1601
12	222	1	P9WMM5	Rv1603	RVBD_1603T.1	phosphoribosyl isomerase A	81	25747	8	2	8	2	42.4	245	Rv1603			Rv1603
11	91	1	P9WFX7	Rv1611	RVBD_1611T.1	indole-3-glycerol phosphate synthase	292	28006	27	12	21	10	64.7	272	Rv1611			Rv1611
8	27	1	P9WFX9	Rv1612	RVBD_1612T.1	tryptophan synthase beta chain	1080	43260	146	39	35	12	66.1	410	Rv1612			Rv1612
11	38	1	P9WFY1	Rv1613	RVBD_1613T.1	tryptophan synthase alpha chain	641	27710	39	25	20	13	75.2	270	Rv1613			Rv1613
10	242	1	P9WK93	Rv1614	RVBD_1614T.1	prolipoprotein diacylglyceryl transferase	37	50361	6	1	5	1	15.8	468
1	32	1	P9WKE5	Rv1617	RVBD_1617T.1	pyruvate kinase	289	50667	30	13	16	4	32.0	472	Rv1617			Rv1617
12	4	1	P9WGM3	Rv1626	RVBD_1626T.1	response regulator NasT	1020	22655	80	52	29	19	83.9	205	Rv1626			Rv1626
8	98	1	O06144	Rv1627c	RVBD_1627cT.1	nonspecific lipid-transfer protein	190	42360	40	13	28	11	58.7	402	Rv1627c			Rv1627c
14	79	1	O06145	Rv1628c	RVBD_1628cT.1	hypothetical protein	188	17743	8	4	5	3	49.1	163	Rv1628c	Rv1628c
2	12	1	P9WNU5	Rv1629	RVBD_1629T.1	DNA polymerase I	2304	98412	148	80	73	32	74.9	904	Rv1629			Rv1629
6	4	1	P9WH43	Rv1630	RVBD_1630T.1	30S ribosomal protein S1	866	53169	111	32	41	14	70.3	481	Rv1630			Rv1630
15	10	1	P9WFC9	Rv1636	RVBD_1636T.1	universal stress protein	1452	15303	125	89	14	9	87.7	146	Rv1636			Rv1636
12	62	1	O06154	Rv1637c	RVBD_1637cT.1	hypothetical protein	289	27919	41	14	22	8	75.4	264	Rv1637c			Rv1637c
2	191	1	P9WQK7	Rv1638	RVBD_1638T.1	UvrABC system protein A	32	106066	68	1	46	1	37.9	972
15	52	1	L7N673	Rv1638A	RVBD_1638AT.1	hypothetical protein	294	9502	45	17	7	4	85.9	85	Rv1638A			Rv1638A
17	124	1	P9WKJ9	Rv1641	RVBD_1641T.1	translation initiation factor IF-3	61	24235	5	1	5	1	24.3	222	Rv1641			Rv1641
17	176	1	P9WH91	Rv1642	RVBD_1642T.1	50S ribosomal protein L35	40	7216	15	1	4	1	42.2	64
14	28	1	P9WHC5	Rv1643	RVBD_1643T.1	50S ribosomal protein L20	577	14518	38	31	7	5	50.4	129	Rv1643			Rv1643
2	46	1	P9WFU1	Rv1650	RVBD_1650T.1	phenylalanyl-tRNA synthetase beta chain	228	88319	53	7	36	5	48.7	831
9	35	1	P9WPZ9	Rv1652	RVBD_1652T.1	N-acetyl-gamma-glutamyl-phosphate reductase	973	36282	78	26	21	3	54.0	352	Rv1652			Rv1652
13	78	1	P9WPZ3	Rv1653	RVBD_1653T.1	arginine biosynthesis ArgJ	139	41122	20	8	10	4	24.8	404	Rv1653			Rv1653
11	326	1	P9WQ01	Rv1654	RVBD_1654T.1	acetylglutamate kinase	55	30917	27	1	23	1	59.2	294	Rv1654	Rv1654
8	55	1	P9WPZ7	Rv1655	RVBD_1655T.1	acetylornithine aminotransferase	489	40884	45	18	28	11	63.5	400	Rv1655			Rv1655
8	40	1	P9WIT9	Rv1656	RVBD_1656T.1	ornithine carbamoyltransferase	721	33037	36	27	15	10	44.6	307	Rv1656			Rv1656
8	132	1	P9WPW7	Rv1658	RVBD_1658T.1	argininosuccinate synthase	111	43655	48	5	13	5	35.4	398	Rv1658	Rv1658
7	131	1	P9WPY7	Rv1659	RVBD_1659T.1	argininosuccinate lyase	40	49744	38	1	18	1	44.3	470	Rv1659			Rv1659
9	175	1	P9WPF3	Rv1665	RVBD_1665T.1	chalcone synthase	35	37616	14	1	9	1	26.6	353	Rv1665			Rv1665
14	89	1	I6XYM2	Rv1677	RVBD_1677T.1	hypothetical protein	151	19226	23	11	6	1	39.6	182
11	296	1	O33182	Rv1680	RVBD_1680T.1	hypothetical protein	66	30195	13	2	12	2	48.5	274	Rv1680	Rv1680
17	143	1	O33186	Rv1684	RVBD_1684T.1	hypothetical protein	54	8284	4	2	3	2	45.9	74
8	117	1	P9WFT1	Rv1689	RVBD_1689T.1	tyrosyl-tRNA synthetase	142	46302	47	10	23	6	50.7	424	Rv1689		Rv1689
11	168	1	P9WJ83	Rv1698	RVBD_1698T.1	hypothetical protein	139	32372	28	5	27	5	78.3	314
4	106	1	P9WHK7	Rv1699	Rv1699_pyrG	pyrG	55	63564	22	1	21	1	36.5	586	Rv1699			Rv1699
13	177	1	I6X235	Rv1700	RVBD_1700T.1	ADP-ribose pyrophosphatase	48	22879	7	1	4	1	24.6	207	Rv1700			Rv1700
11	75	1	I6YBD1	Rv1703c	RVBD_1703cT.1	catechol O-methyltransferase	344	27210	30	15	20	8	67.5	249	Rv1703c			Rv1703c
11	61	1	P9WPA9	Rv1712	RVBD_1712T.1	cytidylate kinase	433	24163	25	11	16	7	67.4	230	Rv1712			Rv1712
11	229	1	O53929	Rv1716	RVBD_1716T.1	arylformamidase	93	30054	12	2	10	2	38.4	276	Rv1716		Rv1716
11	405	1	P71976	Rv1718	RVBD_1718T.1	hypothetical protein	32	29225	38	1	16	1	47.4	272	Rv1718			Rv1718
8	3		P9WJ53	Rv1721c	RVBD_1721cT.1	antitoxin	37	8221	5	1	5	1	42.7	75	Rv1721c
7	142	1	P71980	Rv1722	RVBD_1722T.1	carboxylase	32	55426	13	1	12	1	32.6	494
13	66	1	P71990	Rv1732c	RVBD_1732cT.1	hypothetical protein	188	19387	35	7	10	3	64.3	182	Rv1732c			Rv1732c
16	107	1	P9WLS3	Rv1738	RVBD_1738T.1	hypothetical protein	58	10600	18	1	6	1	48.9	94	Rv1738			Rv1738
12	312	1	P9WI77	Rv1743	RVBD_1743T.1	serine/threonine-protein kinase pknE	50	60474	10	1	7	1	18.4	566	Rv1743		Rv1743
14	111	1	P72005	Rv1748	RVBD_1748T.1	hypothetical protein	98	27068	5	1	3	1	13.2	243
11	256	1	O06797	Rv1762c	RVBD_1762cT.1	hypothetical protein	81	28736	24	2	16	2	34.0	262	Rv1762c
11	226	1	P9WIT3	Rv1771	RVBD_1771T.1	FAD-linked oxidoreductase	94	48043	29	2	22	2	48.6	428	Rv1771		Rv1771
7	112	1	O33177	Rv1774	RVBD_1774T.1	oxidoreductase	56	48310	13	1	12	1	27.4	446	Rv1774			Rv1774
13	50	1	O53931	Rv1780	RVBD_1780T.1	hypothetical protein	250	20444	11	7	9	6	54.5	187	Rv1780		Rv1780
8	97	1	P9WNQ9	Rv1782	RVBD_1782T.1	ESX-5 secretion system protein eccB5	198	53688	41	9	25	5	47.6	506	Rv1782			Rv1782
15	44		A0A1K2PC86	Rv1792	RVBD_1792T.1	ESAT-6-like protein esxK	235	6403	10	9	2	2	24.1	58
16	10		nd	Rv1792A	RVBD_1792AT.1	ESAT-6-like protein esxM	377	4473	76	18	9	2	71.8	39
17	15	1	P9WNJ3	Rv1793	RVBD_1793T.1	ESAT-6-like protein esxN	556	9936	75	31	9	4	96.8	94
9	64	1	O53943	Rv1794	RVBD_1794T.1	hypothetical protein	388	32379	44	17	18	6	53.7	300	Rv1794			Rv1794
10	102	1	O53945	Rv1796	RVBD_1796T.1	type VII secretion-associated serine protease mycosin	178	59990	40	11	29	10	59.7	585	Rv1796		Rv1796
17	13	1	O07222	Rv1810	RVBD_1810T.1	hypothetical protein	581	12134	39	21	10	2	83.1	118	Rv1810			Rv1810
13	141	1	P9WLR9	Rv1815	RVBD_1815T.1	hypothetical protein	70	22838	7	2	4	1	22.6	221	Rv1815
12	392	1	P9WMC9	Rv1816	RVBD_1816T.1	hypothetical protein	24	25337	6	1	6	1	24.4	234
7	138	1	P9WG39	Rv1820	RVBD_1820T.1	acetolactate synthase I/II/III large subunit	33	57484	19	1	18	1	41.1	547	Rv1820			Rv1820
15	129	1	P9WFG3	Rv1825	RVBD_1825T.1	hypothetical protein	96	30626	18	3	13	2	36.6	292
14	66	1	P9WN55	Rv1826	RVBD_1826T.1	glycine cleavage system H protein	220	14229	28	26	5	3	41.0	134
13	9	1	P9WJA9	Rv1827	RVBD_1827T.1	FHA domain-containing protein	1410	17240	84	45	14	10	92.6	162	Rv1827			Rv1827
13	51	1	P9WLR5	Rv1829	RVBD_1829T.1	hypothetical protein	248	18103	23	8	13	7	87.8	164	Rv1829			Rv1829
2	24	1	P9WN53	Rv1832	RVBD_1832T.1	glycine dehydrogenase [decarboxylating]	779	99448	91	37	52	19	56.2	941	Rv1832			Rv1832
12	57	1	P9WLQ9	Rv1836c	RVBD_1836cT.1	hypothetical protein	307	69634	32	13	25	10	48.9	677	Rv1836c			Rv1836c
3	3	1	P9WK17	Rv1837c	RVBD_1837cT.1	malate synthase G	4056	80353	299	178	98	57	92.4	741	Rv1837c			Rv1837c
8	39	1	P9WKI3	Rv1843c	RVBD_1843cT.1	IMP dehydrogenase	753	49934	75	30	28	10	63.0	479	Rv1843c			Rv1843c
16	65	1	P9WFE7	Rv1848	RVBD_1848T.1	urease subunit gamma	92	11083	16	4	5	3	40.0	100	Rv1848	Rv1848
17	112	1	P9WFE9	Rv1849	RVBD_1849T.1	urease subunit beta	68	11183	6	1	5	1	40.4	104	Rv1849	Rv1849
6	14	1	P9WFF1	Rv1850	RVBD_1850T.1	urease subunit alpha	168	60787	23	3	18	3	31.7	577	Rv1850			Rv1850
11	30	1	P95159	Rv1855c	Rv1855c_Rv1855c	Rv1855c	746	33167	56	29	24	12	73.0	307	Rv1855c			Rv1855c
12	240	1	P9WGQ1	Rv1856c	RVBD_1856cT.1	oxidoreductase	72	23214	15	2	13	2	60.0	225	Rv1856c			Rv1856c
8	4	1	P9WIR7	Rv1860	RVBD_1860T.1	alanine and proline-rich secreted protein apa	5190	32701	335	194	34	19	71.7	325	Rv1860			Rv1860
6	3		P95149	Rv1866	RVBD_1866T.1	hypothetical protein	45	83131	33	1	27	1	48.1	778
8	49	1	P95146	Rv1869c	RVBD_1869cT.1	oxidoreductase	565	43602	52	25	31	11	74.2	411	Rv1869c			Rv1869c
8	46	1	P9WND5	Rv1872c	RVBD_1872cT.1	L-lactate dehydrogenase	584	45313	96	26	29	7	59.2	414	Rv1872c		Rv1872c
1	5	1	P9WPQ9	Rv1876	RVBD_1876T.1	bacterioferritin	2010	18329	156	106	19	13	100.0	159	Rv1876			Rv1876
7	73	1	O07752	Rv1878	RVBD_1878T.1	glutamine synthetase	127	46691	18	2	16	2	52.2	450	Rv1878			Rv1878
8	187	1	O07751	Rv1879	RVBD_1879T.1	hypothetical protein	62	41839	19	3	15	3	30.7	378	Rv1879		Rv1879
17	44	1	O07747	Rv1884c	RVBD_1884cT.1	hypothetical protein	190	18035	22	12	7	4	47.2	176
14	103	1	P9WIB9	Rv1885c	RVBD_1885cT.1	chorismate mutase	109	21931	11	5	6	2	42.2	199	Rv1885c	Rv1885c
11	1	1	P9WQP1	Rv1886c	RVBD_1886cT.1	antigen 85-B	8506	34559	676	372	100	66	88.3	325	Rv1886c			Rv1886c
13	129	1	O07742	Rv1890c	RVBD_1890cT.1	hypothetical protein	78	22130	3	1	3	1	20.2	203
15	22	1	O07741	Rv1891	RVBD_1891T.1	hypothetical protein	763	14100	50	31	9	3	100.0	135
17	121	1	O07739	Rv1893	RVBD_1893T.1	hypothetical protein	64	7463	3	1	2	1	29.2	72	Rv1893			Rv1893
11	158	1	P9WFH7	Rv1896c	RVBD_1896cT.1	hypothetical protein	151	33247	15	4	11	4	36.3	303	Rv1896c		Rv1896c
17	100	1	P9WFQ1	Rv1898	RVBD_1898T.1	hypothetical protein	79	10946	4	2	4	2	41.2	102	Rv1898		Rv1898
4	136	1	P9WK29	Rv1899c	RVBD_1899cT.1	hypothetical protein	29	35050	18	1	12	1	49.3	343	Rv1899c			Rv1899c
9	146	1	P9WP27	Rv1905c	RVBD_1905cT.1	D-amino-acid oxidase	52	34087	27	3	12	3	40.0	320
14	46	1	O07726	Rv1906c	RVBD_1906cT.1	hypothetical protein	296	15527	51	24	7	4	64.1	156	Rv1906c			Rv1906c
3	2	1	P9WIE5	Rv1908c	RVBD_1908cT.1	catalase-peroxidase	5644	80554	355	224	108	62	88.9	740	Rv1908c			Rv1908c
14	31	1	P9WFN5	Rv1910c	RVBD_1910cT.1	hypothetical protein	539	19869	21	19	5	3	44.2	197	Rv1910c			Rv1910c
13	105	1	P9WFN3	Rv1911c	RVBD_1911cT.1	lipoprotein lppC	97	19786	5	3	4	2	35.8	201	Rv1911c		Rv1911c
9	54	1	P95291	Rv1922	RVBD_1922T.1	hypothetical protein	523	39038	44	21	23	7	73.0	371	Rv1922		Rv1922
2	97	1	I6Y7V6	Rv1925	RVBD_1925T.1	fatty-acyl-CoA synthase	91	66269	22	4	20	3	25.6	620	Rv1925	Rv1925
15	7	1	P9WIP1	Rv1926c	RVBD_1926cT.1	immunogenic protein MPB63	1699	16504	203	69	17	6	93.7	159	Rv1926c			Rv1926c
11	94	1	P95286	Rv1928c	RVBD_1928cT.1	oxidoreductase	281	27014	26	9	15	5	49.4	255	Rv1928c
14	2	1	P9WG35	Rv1932	RVBD_1932T.1	thiol peroxidase, atypical 2-Cys peroxiredoxin	2565	16886	108	67	21	9	95.2	165	Rv1932			Rv1932
8	186	1	P95278	Rv1936	RVBD_1936T.1	oxidoreductase	62	41803	15	1	14	1	36.6	369	Rv1936
9	93	1	I6YC03	Rv1938	RVBD_1938T.1	microsomal epoxide hydrolase	162	39272	17	4	11	3	33.1	356	Rv1938		Rv1938
11	233	1	P95257	Rv1957	RVBD_1957T.1	hypothetical protein	91	20094	9	2	8	2	32.6	181	Rv1957
16	88	1	P9WF67	Rv1962c	RVBD_1962cT.1	toxin	71	14512	2	1	2	1	20.7	135	Rv1962c			Rv1962c
12	3	1	P9WIN9	Rv1980c	Rv1980c_mpt64	mpt64	1815	24807	178	87	61	33	95.6	228	Rv1980c			Rv1980c
10	59		P9WH73	Rv1981c	RVBD_1981cT.1	ribonucleoside-diphosphate reductase subunit beta nrdF1	222	36567	23	12	9	2	24.8	322	Rv1981c		Rv1981c
14	16	1	P9WP43	Rv1984c	RVBD_1984cT.1	cutinase	752	21769	75	27	11	8	53.0	217	Rv1984c			Rv1984c
17	42	1	P9WLQ1	Rv1987	RVBD_1987T.1	chitinase	201	14910	10	6	7	3	70.4	142	Rv1987	Rv1987
13	195	1	P9WLP9	Rv1989c	RVBD_1989cT.1	hypothetical protein	40	20268	20	1	5	1	21.0	186	Rv1989c		Rv1989c
17	108	1	P9WLP7	Rv1990c	RVBD_1990cT.1	transcriptional regulator	70	12481	3	2	2	1	25.7	113	Rv1990c	Rv1990c
17	62	1	P9WII3	Rv1991c	RVBD_1991cT.1	toxin	113	12255	4	2	4	2	78.1	114	Rv1991c			Rv1991c
16	140	1	P9WLN7	Rv2000	RVBD_2000T.1	hypothetical protein	41	59857	17	4	8	1	21.4	537
10	254	1	P9WGT1	Rv2002	RVBD_2002T.1	3-alpha-	32	27013	8	1	8	1	28.8	260	Rv2002
12	125	1	P9WJZ5	Rv2003c	RVBD_2003cT.1	hypothetical protein	158	31030	17	5	15	4	49.5	285	Rv2003c		Rv2003c
2	28	1	P9WN15	Rv2006	Rv2006_otsB1	otsB1	583	145662	82	22	66	16	48.0	1327	Rv2006			Rv2006
13	24	1	P9WNE7	Rv2007c	RVBD_2007cT.1	ferredoxin	501	12056	40	16	8	3	61.4	114	Rv2007c			Rv2007c
12	333	1	O53464	Rv2018	RVBD_2018T.1	hypothetical protein	44	26018	10	1	9	1	41.8	239
11	282	1	P9WFD9	Rv2028c	RVBD_2028cT.1	universal stress protein	72	29423	17	1	8	1	46.6	279
9	105	1	P9WID3	Rv2029c	RVBD_2029cT.1	1-phosphofructokinase family hexose kinase	104	35379	32	12	14	3	40.7	339	Rv2029c		Rv2029c
4	13	1	P9WLM1	Rv2030c	RVBD_2030cT.1	erythromycin esterase	975	74884	77	39	47	25	73.0	681	Rv2030c			Rv2030c
15	13	1	P9WMK1	Rv2031c	RVBD_2031cT.1	heat shock protein hspX	1385	16217	164	89	18	9	81.3	144	Rv2031c			Rv2031c
9	26	1	P9WIZ9	Rv2032	RVBD_2032T.1	hypothetical protein	1191	36536	139	81	29	12	71.6	331	Rv2032			Rv2032
14	136	1	O53479	Rv2035	RVBD_2035T.1	hypothetical protein	76	18503	17	7	4	2	19.8	162	Rv2035			Rv2035
12	90		O53483	Rv2039c	RVBD_2039cT.1	multiple sugar transporter permease	32	31587	2	1	2	1	4.6	280
13	154	1	O53489	Rv2046	RVBD_2046T.1	lipoprotein lppI	61	22188	6	2	5	1	33.0	218	Rv2046			Rv2046
15	63	1	P9WHJ5	Rv2050	RVBD_2050T.1	hypothetical protein	257	12964	8	7	4	3	32.4	111	Rv2050			Rv2050
12	355	1	O86353	Rv2054	RVBD_2054T.1	carboxymethylenebutenolidase	37	25167	11	1	10	1	35.9	237	Rv2054		Rv2054
2	101	1	O53498	Rv2062c	RVBD_2062cT.1	cobaltochelatase, CobN subunit	86	129130	54	3	34	2	28.9	1194	Rv2062c
8	108	1	P9WLL9	Rv2067c	RVBD_2067cT.1	hypothetical protein	170	45901	45	8	26	5	59.0	407	Rv2067c		Rv2067c
11	22	1	P9WKD3	Rv2068c	RVBD_2068cT.1	beta-lactamase	1075	32548	108	55	40	18	93.5	307	Rv2068c			Rv2068c
13	168	1	P9WK77	Rv2080	RVBD_2080T.1	hypothetical protein	53	20311	2	2	2	2	17.6	187	Rv2080			Rv2080
12	298	1	P9WI67	Rv2088	RVBD_2088T.1	serine/threonine protein kinase	53	61557	15	1	14	1	33.6	589
17	31	1	P9WLJ5	Rv2091c	RVBD_2091cT.1	membrane protein	309	26004	35	22	7	4	31.1	244	Rv2091c			Rv2091c
2	35	1	P9WMR1	Rv2092c	RVBD_2092cT.1	ATP-dependent RNA helicase HelY	400	99545	61	14	42	13	45.4	906
14	152	1	P9WGA1	Rv2094c	RVBD_2094cT.1	TatA/E family twin arginine-targeting protein translocase	68	8936	5	5	1	1	20.5	83	Rv2094c			Rv2094c
4	148	1	I6YCF3	Rv2101	RVBD_2101T.1	helicase helZ	22	111543	22	1	20	1	19.5	1013
11	24	1	P9WHU1	Rv2109c	Rv2109c_prcA	prcA	1016	26833	77	43	28	13	79.0	248	Rv2109c			Rv2109c
12	7	1	P9WHT9	Rv2110c	RVBD_2110cT.1	proteasome subunit beta	862	30286	74	34	33	15	86.9	291	Rv2110c			Rv2110c
16	8	1	P9WHN5	Rv2111c	RVBD_2111cT.1	prokaryotic ubiquitin-like protein Pup	1150	6940	43	22	4	2	81.3	64	Rv2111c			Rv2111c
12	95	1	O33249	Rv2114	RVBD_2114T.1	hypothetical protein	187	22760	28	12	18	9	81.6	207	Rv2114	Rv2114
12	196	1	P9WK75	Rv2116	RVBD_2116T.1	lipoprotein lppK	92	19716	9	1	9	1	44.4	189	Rv2116
11	44	1	P9WFZ1	Rv2118c	Rv2118c_Rv2118c	Rv2118c	596	30072	39	22	23	13	80.7	280	Rv2118c	Rv2118c
10	229	1	P9WMN1	Rv2121c	RVBD_2121cT.1	ATP phosphoribosyltransferase	43	30462	11	1	11	1	37.0	284	Rv2121c			Rv2121c
17	152	1	P9WMM9	Rv2122c	RVBD_2122cT.1	phosphoribosyl-ATP pyrophosphatase	51	10268	4	1	3	1	32.3	93	Rv2122c
11	245	1	O33263	Rv2129c	RVBD_2129cT.1	oxidoreductase	85	31312	10	2	10	2	33.4	293
11	205	1	P9WKJ1	Rv2131c	RVBD_2131cT.1	3~-phosphoadenosine 5~-phosphate phosphatase	104	28430	11	4	10	4	37.8	267	Rv2131c
12	221	1	O06241	Rv2134c	RVBD_2134cT.1	hypothetical protein	81	21204	6	2	6	2	29.7	195	Rv2134c			Rv2134c
11	320	1	O06240	Rv2135c	RVBD_2135cT.1	hypothetical protein	57	25107	13	2	11	2	50.8	236	Rv2135c			Rv2135c
9	121	1	O06237	Rv2138	RVBD_2138T.1	hypothetical protein	79	36814	35	4	19	2	46.9	358	Rv2138		Rv2138
14	7	1	P9WFN1	Rv2140c	RVBD_2140cT.1	hypothetical protein	1107	18622	95	49	32	20	99.4	176	Rv2140c			Rv2140c
7	40	1	L7N684	Rv2141c	RVBD_2141cT.1	hypothetical protein	287	48112	58	14	31	14	81.3	448	Rv2141c			Rv2141c
15	151	1	P9WHG5	Rv2142c	RVBD_2142cT.1	toxin	68	12305	8	1	4	1	31.4	105	Rv2142c			Rv2142c
10	5	1	P9WMU1	Rv2145c	RVBD_2145cT.1	antigen 84	4169	28260	306	174	40	23	95.0	260	Rv2145c			Rv2145c
11	124	1	P9WFQ7	Rv2148c	RVBD_2148cT.1	alanine racemase domain-containing protein	216	27676	28	9	22	8	69.8	258	Rv2148c		Rv2148c
11	355	1	P9WKD5	Rv2149c	RVBD_2149cT.1	hypothetical protein	46	25948	19	2	13	2	50.4	250	Rv2149c			Rv2149c
8	149	1	P9WN95	Rv2150c	RVBD_2150cT.1	cell division protein ftsZ	91	38732	25	2	20	2	50.9	379	Rv2150c			Rv2150c
15	155	1	P9WNA1	Rv2151c	RVBD_2151cT.1	cell division protein FtsQ	65	33913	10	2	6	2	19.4	314
7	133	1	P9WJL1	Rv2157c	RVBD_2157cT.1	UDP-N-acetylmuramoyl-tripeptide-D-alanyl-D-alanine ligase	39	51601	19	1	15	1	34.1	510
7	47	1	P9WJL3	Rv2158c	RVBD_2158cT.1	UDP-N-acetylmuramoyl-L-alanyl-D-glutamate-2,6-diaminopimelate ligase	254	55307	113	11	28	10	63.6	535	Rv2158c		Rv2158c
14	149	1	O06218	Rv2159c	RVBD_2159cT.1	alkylhydroperoxidase AhpD family core domain-containing protein	70	36354	5	1	4	1	11.9	344	Rv2159c		Rv2159c
11	263	1	O06216	Rv2161c	RVBD_2161cT.1	hypothetical protein	79	30749	9	2	9	2	28.8	288
14	87	1	P9WJN9	Rv2166c	RVBD_2166cT.1	protein MraZ	154	15902	9	6	6	4	54.5	143	Rv2166c			Rv2166c
13	67	1	O53505	Rv2171	RVBD_2171T.1	lipoprotein lppM	187	23831	8	4	5	2	43.6	227	Rv2171			Rv2171
11	224	1	O53506	Rv2172c	RVBD_2172cT.1	hypothetical protein	95	33018	26	2	22	2	60.5	301	Rv2172c	Rv2172c
15	69	1	O53509	Rv2175c	RVBD_2175cT.1	hypothetical protein	236	15733	20	12	11	6	73.3	146	Rv2175c			Rv2175c
14	15	1	O53519	Rv2185c	RVBD_2185cT.1	hypothetical protein	799	16314	40	23	14	9	87.5	144	Rv2185c			Rv2185c
14	200	1	O53521	Rv2187	RVBD_2187T.1	long chain acyl-CoA synthetase	47	63995	7	1	6	1	10.2	600	Rv2187			Rv2187
8	139	1	P9WFX5	Rv2192c	RVBD_2192cT.1	anthranilate phosphoribosyltransferase	101	37716	20	1	17	1	61.9	370
13	101	1	P9WP35	Rv2194	RVBD_2194T.1	ubiquinol-cytochrome c reductase cytochrome C subunit	102	29120	27	7	8	2	25.0	280	Rv2194			Rv2194
8	137	1	P9WJT1	Rv2198c	RVBD_2198cT.1	membrane protein mmpS3	103	30936	11	3	7	2	32.8	299	Rv2198c
9	44	1	P9WID5	Rv2202c	RVBD_2202cT.1	adenosine kinase	751	34450	99	37	30	12	84.9	324	Rv2202c			Rv2202c
14	18	1	P9WMN5	Rv2204c	RVBD_2204cT.1	iron-sulfur cluster assembly accessory protein	716	12536	55	28	9	7	88.1	118	Rv2204c			Rv2204c
9	143	1	P9WP85	Rv2207	RVBD_2207T.1	nicotinate-nucleotide-dimethylbenzimidazole phosphoribosyltransferase	53	36389	12	1	9	1	25.5	361	Rv2207
9	81	1	P9WQ75	Rv2210c	RVBD_2210cT.1	branched-chain-amino-acid aminotransferase	228	39641	52	11	21	7	64.1	368	Rv2210c			Rv2210c
9	73	1	P9WN51	Rv2211c	Rv2211c_gcvT	gcvT	266	39572	26	6	12	3	41.7	379	Rv2211c			Rv2211c
8	94	1	P9WMU7	Rv2212	RVBD_2212T.1	adenylate cyclase	201	39750	71	12	18	5	39.9	378	Rv2212			Rv2212
4	140	1	P9WHT3	Rv2213	Rv2213_pepB	pepB	29	53416	12	1	10	1	25.0	515	Rv2213		Rv2213
9	38	1	P9WIS7	Rv2215	RVBD_2215T.1	2-oxoglutarate dehydrogenase, E2 component, dihydrolipoamide succinyltransferase	885	57053	67	24	21	3	38.7	553	Rv2215			Rv2215
7	2	1	P9WN39	Rv2220	RVBD_2220T.1	glutamine synthetase 1	1787	53536	214	90	70	31	88.1	478	Rv2220			Rv2220
7	30	1	P9WN37	Rv2222c	RVBD_2222cT.1	glutamine synthetase, type I	405	49576	39	17	27	10	86.8	446	Rv2222c			Rv2222c
7	126	1	P9WHR3	Rv2224c	RVBD_2224cT.1	hypothetical protein	45	55889	32	1	19	1	35.6	520	Rv2224c			Rv2224c
11	237	1	P9WIL7	Rv2225	RVBD_2225T.1	3-methyl-2-oxobutanoate hydroxymethyltransferase	90	29318	18	3	15	2	65.1	281
6	43	1	P9WLH9	Rv2226	RVBD_2226T.1	hypothetical protein	53	56299	7	1	7	1	19.1	513	Rv2226			Rv2226
8	123	1	P9WLH5	Rv2228c	RVBD_2228cT.1	hypothetical protein	127	39121	21	2	18	2	45.1	364	Rv2228c		Rv2228c
11	194	1	P9WLH3	Rv2229c	RVBD_2229cT.1	hypothetical protein	113	26835	19	3	15	3	55.9	245	Rv2229c			Rv2229c
8	155	1	P9WFM1	Rv2230c	RVBD_2230cT.1	hypothetical protein	86	39573	46	5	22	5	43.0	379	Rv2230c			Rv2230c
11	52		P9WGA7	Rv2235	RVBD_2235T.1	hypothetical protein	29	29744	11	1	9	1	33.9	271
17	122	1	I6XDU8	Rv2237A	RVBD_2237AcT.1	hypothetical protein	62	8502	1	1	1	1	14.1	78
14	57	1	P9WIE3	Rv2238c	RVBD_2238cT.1	peroxiredoxin	254	16809	21	11	8	2	35.9	153	Rv2238c			Rv2238c
14	98	1	P9WLG9	Rv2239c	RVBD_2239cT.1	hypothetical protein	117	16952	8	3	5	1	57.6	158	Rv2239c
2	3	1	P9WIS9	Rv2241	RVBD_2241T.1	pyruvate dehydrogenase E1 component	6969	100154	586	315	90	47	77.9	901	Rv2241			Rv2241
15	2	1	P9WQF3	Rv2244	RVBD_2244T.1	meromycolate extension acyl carrier protein	4490	12516	176	133	25	14	94.8	115	Rv2244			Rv2244
4	26	1	P9WQD9	Rv2245	Rv2245_kasA	kasA	469	43257	54	15	33	10	70.7	416	Rv2245			Rv2245
8	70	1	P9WQD7	Rv2246	RVBD_2246T.1	3-oxoacyl-[acyl-carrier-protein] synthase 2	307	46392	39	13	27	10	61.2	438	Rv2246	Rv2246
4	131	1	P9WQH5	Rv2247	RVBD_2247T.1	propionyl-CoA carboxylase beta chain	30	50105	31	1	18	1	37.4	473	Rv2247		Rv2247
6	19	1	L0TBR2	Rv2251	RVBD_2251T.1	alkyldihydroxyacetonephosphate synthase	118	55736	24	5	24	5	48.2	529	Rv2251			Rv2251
14	54	1	O53527	Rv2253	RVBD_2253T.1	secreted protein	260	17820	13	7	8	4	53.9	167	Rv2253
11	123	1	O53531	Rv2257c	RVBD_2257cT.1	hypothetical protein	216	28367	22	11	11	6	51.1	272	Rv2257c			Rv2257c
9	2	1	O53532	Rv2258c	RVBD_2258cT.1	transcriptional regulator	5477	37490	288	225	21	15	75.1	353	Rv2258c			Rv2258c
12	103	1	O53533	Rv2259	RVBD_2259T.1	S-	177	37864	20	6	18	4	55.7	361	Rv2259			Rv2259
12	250	1	O53534	Rv2260	RVBD_2260T.1	hydroxyacylglutathione hydrolase	67	22124	16	3	7	3	54.5	211	Rv2260			Rv2260
17	184	1	P9WLF7	Rv2271	RVBD_2271T.1	hypothetical protein	37	11528	2	1	2	1	28.3	99
7	12	1	P9WTI0	Rv2280	RVBD_2280T.1	glycolate oxidase, subunit GlcD	724	48022	72	30	40	15	86.9	459	Rv2280			Rv2280
12	216	1	P9WLE7	Rv2286c	RVBD_2286cT.1	hypothetical protein	83	25626	10	2	9	2	45.2	230
11	39	1	P9WPG9	Rv2289	RVBD_2289T.1	cdp-diacylglycerol pyrophosphatase cdh	615	28591	52	21	26	8	80.0	260	Rv2289
14	119	1	P9WK71	Rv2290	RVBD_2290T.1	hypothetical protein	87	17332	24	4	4	1	22.8	171	Rv2290			Rv2290
11	361	1	P9WHF5	Rv2291	Rv2291_sseB	sseB	45	29350	10	1	8	1	26.4	284	Rv2291	Rv2291
8	213	1	P9WQ83	Rv2294	Rv2294_Rv2294	Rv2294	52	44224	20	1	12	1	37.1	407	Rv2294		Rv2294
10	183	1	P9WQA7	Rv2298	RVBD_2298T.1	hypothetical protein	59	34965	28	1	18	1	64.4	323	Rv2298		Rv2298
4	7	1	P9WMJ7	Rv2299c	RVBD_2299cT.1	chaperone htpG	2355	72916	179	98	69	39	84.2	647	Rv2299c			Rv2299c
13	30	1	P9WP41	Rv2301	RVBD_2301T.1	esterase/lipase	378	23911	55	19	25	10	91.7	230	Rv2301	Rv2301
16	73	1	P9WLD5	Rv2302	RVBD_2302T.1	hypothetical protein	85	8585	5	3	4	2	75.0	80	Rv2302			Rv2302
7	51	1	P71898	Rv2314c	RVBD_2314cT.1	hypothetical protein	231	48682	25	7	24	7	54.9	457	Rv2314c			Rv2314c
7	59	1	P71897	Rv2315c	RVBD_2315cT.1	TldD protein	186	54544	36	12	33	12	69.7	505	Rv2315c			Rv2315c
10	26	1	P9WP55	Rv2334	RVBD_2334T.1	O-acetylserine sulfhydrylase	1600	32732	184	84	31	15	91.3	310	Rv2334			Rv2334
1	128	1	P9WNY7	Rv2344c	RVBD_2344cT.1	deoxyguanosinetriphosphate triphosphohydrolase-like protein	33	46883	26	1	16	1	35.3	431	Rv2344c		Rv2344c
15	57	1	P9WFJ5	Rv2345	RVBD_2345T.1	hypothetical protein	274	69988	53	5	23	2	34.7	660	Rv2345			Rv2345
17	15	2	P9WNI7	Rv2346c	RVBD_2346cT.1	ESAT-6-like protein esxN	553	9948	77	32	11	4	96.8	94	Rv2346c			Rv2346c
16	10	1	P9WNI5	Rv2347c	RVBD_2347cT.1	ESAT-6-like protein esxK	925	10970	120	37	20	7	85.7	98
2	182	1	P9WFV7	Rv2357c	RVBD_2357cT.1	glycyl-tRNA synthetase	35	52905	16	1	15	1	37.4	463	Rv2357c		Rv2357c
15	189	1	P9WMI5	Rv2358	RVBD_2358T.1	ArsR family transcriptional regulator	39	14413	2	1	2	1	13.3	135	Rv2358		Rv2358
17	98	1	O05833	Rv2365c	RVBD_2365cT.1	cytidine deaminase	80	11124	5	2	3	2	35.4	113
13	103	1	P9WGX9	Rv2367c	RVBD_2367cT.1	metalloprotein, YbeY/UPF0054family	99	20310	5	2	4	2	25.8	182
16	2	1	P9WIN7	Rv2376c	RVBD_2376cT.1	antigen MTB12	2409	16625	174	104	32	20	86.3	168	Rv2376c			Rv2376c
6	7	1	P9WJ03	Rv2391	RVBD_2391T.1	sulfite reductase [ferredoxin]	420	62958	51	13	39	8	65.5	563	Rv2391			Rv2391
8	62	1	P71750	Rv2394	Rv2394_ggtB	ggtB	414	66486	39	13	25	7	38.9	643	Rv2394		Rv2394
10	64	1	P71744	Rv2400c	RVBD_2400cT.1	sulfate ABC transporter, sulfate-binding protein	452	37395	26	10	13	5	40.7	356	Rv2400c			Rv2400c
4	28	1	P71741	Rv2402	RVBD_2402T.1	hypothetical protein	429	72688	61	17	36	12	60.3	642	Rv2402			Rv2402
12	287	1	P71740	Rv2403c	RVBD_2403cT.1	hypothetical protein	57	26322	11	1	10	1	43.4	251	Rv2403c		Rv2403c
16	99	1	P9WH41	Rv2412	RVBD_2412T.1	30S ribosomal protein S20	63	9399	14	2	7	1	67.4	86	Rv2412	Rv2412
8	77	1	P9WFK7	Rv2416c	RVBD_2416cT.1	enhanced intracellular survival protein	278	43776	59	19	22	8	61.4	402	Rv2416c			Rv2416c
11	115	1	P9WP05	Rv2417c	RVBD_2417cT.1	DegV family EDD domain-containing protein	230	28470	33	5	21	4	55.7	280	Rv2417c
12	116	1	P9WIC7	Rv2419c	RVBD_2419cT.1	phosphoglycerate mutase	166	24159	18	9	14	9	80.3	223	Rv2419c			Rv2419c
15	188	1	O86327	Rv2420c	RVBD_2420cT.1	iojap-like ribosome-associated protein	39	13818	43	1	10	1	53.2	126	Rv2420c			Rv2420c
12	102	1	P9WJJ5	Rv2421c	RVBD_2421cT.1	nicotinate	180	23038	15	8	11	4	35.1	211	Rv2421c		Rv2421c
8	8	1	P9WHV1	Rv2427c	RVBD_2427cT.1	gamma-glutamyl phosphate reductase	3245	43718	228	137	58	22	79.5	415	Rv2427c			Rv2427c
8	173	1	P9WQB7	Rv2428	RVBD_2428T.1	alkyl hydroperoxide reductase subunit C	71	21553	8	1	7	1	37.9	195	Rv2428			Rv2428
14	189	1	P9WQB5	Rv2429	RVBD_2429T.1	alkyl hydroperoxide reductase AhpD	52	18769	3	1	2	1	9.0	177	Rv2429			Rv2429
12	76	1	Q79FE1	Rv2430c	RVBD_2430cT.1	PPE family protein	240	21929	37	15	18	9	86.6	194
16	64	1	I6X486	Rv2431c	RVBD_2431cT.1	PE family protein	93	10681	13	6	7	2	71.7	99
4	22	1	P9WJJ3	Rv2438c	RVBD_2438cT.1	glutamine-dependent NAD	648	74636	62	28	40	20	57.4	679	Rv2438c		Rv2438c
16	63	1	P9WHB3	Rv2441c	RVBD_2441cT.1	50S ribosomal protein L27	94	8963	20	3	5	2	48.8	86	Rv2441c			Rv2441c
16	45	1	P9WHC3	Rv2442c	RVBD_2442cT.1	50S ribosomal protein L21	137	11144	29	4	9	2	67.3	104	Rv2442c			Rv2442c
2	84	1	P71905	Rv2444c	RVBD_2444cT.1	rne/Rng family ribonuclease	103	103329	50	6	35	6	32.5	953	Rv2444c			Rv2444c
15	19	1	P9WJH7	Rv2445c	RVBD_2445cT.1	nucleoside diphosphate kinase	862	14499	47	29	14	8	94.9	136	Rv2445c			Rv2445c
2	7	1	P9WFS9	Rv2448c	RVBD_2448cT.1	valyl-tRNA synthetase	2797	97759	213	119	60	33	63.5	876	Rv2448c			Rv2448c
4	118	1	O53176	Rv2449c	RVBD_2449cT.1	saccharopine dehydrogenase	43	44351	23	1	19	1	50.8	419	Rv2449c	Rv2449c
13	117	1	P9WJQ9	Rv2453c	RVBD_2453cT.1	molybdopterin-guanine dinucleotide biosynthesis protein A	90	21071	9	4	8	4	53.2	201	Rv2453c		Rv2453c
4	58	1	O53182	Rv2455c	Rv2455c_Rv2455c	Rv2455c	135	69108	51	5	19	4	27.4	653	Rv2455c
14	120	1	P9WPC3	Rv2460c	Rv2460c_clpP2	clpP2	87	23493	9	2	6	2	26.6	214	Rv2460c			Rv2460c
13	39	1	P9WPC5	Rv2461c	RVBD_2461cT.1	ATP-dependent Clp protease proteolytic subunit 1	316	21694	21	8	9	4	48.0	200	Rv2461c			Rv2461c
8	35	1	P9WG55	Rv2462c	RVBD_2462cT.1	trigger factor	877	50586	68	24	29	11	54.3	466	Rv2462c			Rv2462c
14	20	1	P9WKD7	Rv2465c	RVBD_2465cT.1	ribose-5-phosphate isomerase B	684	17267	45	22	17	11	90.1	162	Rv2465c			Rv2465c
11	222	1	O53193	Rv2466c	RVBD_2466cT.1	hypothetical protein	96	23020	18	4	11	3	48.8	207	Rv2466c			Rv2466c
2	2	1	L7N655	Rv2467	Rv2467_pepN	pepN	8279	94194	468	326	79	44	82.0	861	Rv2467			Rv2467
15	145	1	P9WLA7	Rv2468c	RVBD_2468cT.1	hypothetical protein	73	17278	9	2	7	2	55.1	167
16	129	1	P9WN23	Rv2470	RVBD_2470T.1	group 2 hemoglobin glbO	48	14940	5	1	3	1	19.5	128	Rv2470			Rv2470
12	108	1	I6X4D6	Rv2474c	RVBD_2474cT.1	hypothetical protein	176	23287	18	8	13	5	76.5	217	Rv2474c		Rv2474c
1	4	1	O53203	Rv2476c	RVBD_2476cT.1	glutamate dehydrogenase	2696	176790	293	117	105	39	65.9	1624	Rv2476c			Rv2476c
6	37	1	P9WQK3	Rv2477c	RVBD_2477cT.1	ChvD family ATP-binding cassette protein	61	61855	46	5	24	5	51.6	558	Rv2477c			Rv2477c
9	53		I6YDI9	Rv2483c	RVBD_2483cT.1	HAD hydrolase, family IB	37	61750	42	1	21	1	38.1	580
17	113	1	P9WJ25	Rv2493	Rv2493_vapB38	vapB38	68	7860	3	1	2	1	38.4	73	Rv2493
15	128	1	O53219	Rv2494	Rv2494_vapC38	vapC38	96	15383	8	2	7	2	66.7	141	Rv2494		Rv2494
14	173	1	O06159	Rv2495c	RVBD_2495cT.1	pyruvate dehydrogenase E2 component	57	41006	4	1	4	1	14.8	393	Rv2495c			Rv2495c
11	59	1	P9WPE1	Rv2498c	RVBD_2498cT.1	citrate lyase subunit beta-like protein	444	28868	36	16	18	8	70.7	273	Rv2498c			Rv2498c
4	87	1	P9WPQ3	Rv2501c	RVBD_2501cT.1	acetyl-/propionyl-coenzyme A carboxylase alpha chain	75	70549	16	3	16	3	37.6	654
12	181	1	P9WPW3	Rv2503c	RVBD_2503cT.1	3-oxoacid CoA-transferase, B subunit	108	22884	17	3	13	2	75.2	218	Rv2503c			Rv2503c
11	98	1	P9WPW5	Rv2504c	RVBD_2504cT.1	3-oxoacid CoA-transferase, A subunit	272	26259	37	10	20	7	81.5	248	Rv2504c			Rv2504c
11	384	1	I6Y0X0	Rv2505c	RVBD_2505cT.1	fatty-acyl-CoA synthase	40	59740	40	1	28	1	44.6	547
17	189	1	O06170	Rv2507	RVBD_2507T.1	hypothetical protein	33	28502	4	1	4	1	16.5	273
11	352	1	P9WIU1	Rv2511	RVBD_2511T.1	oligoribonuclease	47	23428	5	1	4	1	16.3	215	Rv2511			Rv2511
10	134	1	I6Y9J2	Rv2518c	RVBD_2518cT.1	lipoprotein lppS	103	43339	13	2	10	1	31.1	408
15	48	1	P9WIE1	Rv2521	RVBD_2521T.1	peroxiredoxin Q/BCP	308	17067	25	12	9	6	72.0	157	Rv2521			Rv2521
7	74	1	I6X4J0	Rv2522c	RVBD_2522cT.1	hypothetical protein	122	49295	9	2	9	2	30.4	470	Rv2522c			Rv2522c
15	211	1	P9WQD3	Rv2523c	RVBD_2523cT.1	holo-[acyl-carrier-protein] synthase	33	13994	4	2	3	1	30.0	130	Rv2523c			Rv2523c
1	34	1	P95029	Rv2524c	RVBD_2524cT.1	fatty acid synthase	227	326053	181	10	84	8	26.5	3069	Rv2524c			Rv2524c
12	170	1	I6XEI5	Rv2525c	RVBD_2525cT.1	tat	115	25354	20	5	18	5	77.9	240	Rv2525c
15	132	1	P9WF63	Rv2530c	RVBD_2530cT.1	toxin	93	14756	3	1	2	1	25.9	139	Rv2530c		Rv2530c
14	74	1	P9WIV1	Rv2533c	RVBD_2533cT.1	transcription antitermination factor NusB	198	16730	7	5	5	3	51.9	156	Rv2533c			Rv2533c
13	136	1	P9WNM3	Rv2534c	RVBD_2534cT.1	elongation factor P	73	20395	30	5	13	5	88.2	187	Rv2534c			Rv2534c
9	11	1	I6YDN6	Rv2535c	RVBD_2535cT.1	cytoplasmic peptidase pepQ	2160	38767	127	79	26	11	64.2	372	Rv2535c			Rv2535c
16	57	1	P9WPX7	Rv2537c	RVBD_2537cT.1	3-dehydroquinate dehydratase	109	15780	9	3	6	3	71.4	147	Rv2537c			Rv2537c
8	218	1	P9WPX9	Rv2538c	RVBD_2538cT.1	3-dehydroquinate synthase	49	38095	21	1	17	1	42.3	362	Rv2538c		Rv2538c
8	54	1	P9WPY1	Rv2540c	Rv2540c_aroF	aroF	508	41735	61	22	39	14	79.1	401	Rv2540c			Rv2540c
16	122	1	P9WF93	Rv2548	RVBD_2548T.1	toxin	51	13752	3	2	2	2	41.6	125	Rv2548		Rv2548
17	52	1	I6XEK2	Rv2548Ac	RVBD_2548AcT.1	hypothetical protein	131	13967	18	6	11	3	68.5	124
11	164	1	I6Y120	Rv2552c	RVBD_2552cT.1	shikimate-5-dehydrogenase	145	27191	20	6	16	6	48.0	269	Rv2552c		Rv2552c
11	239	1	I6XEK6	Rv2553c	RVBD_2553cT.1	hypothetical protein	88	45446	35	3	29	3	63.1	417
2	60	1	P9WFW7	Rv2555c	RVBD_2555cT.1	alanyl-tRNA synthetase	157	97297	58	8	46	8	49.4	904	Rv2555c			Rv2555c
15	104	1	P9WFP9	Rv2556c	RVBD_2556cT.1	hypothetical protein	143	13916	10	4	4	1	38.8	129	Rv2556c			Rv2556c
13	20	1	P9WLA5	Rv2557	RVBD_2557T.1	hypothetical protein	569	24280	51	14	13	5	68.8	224	Rv2557			Rv2557
12	78	1	P9WLA3	Rv2558	RVBD_2558T.1	hypothetical protein	238	25702	22	12	14	7	73.7	236	Rv2558			Rv2558
4	127	1	P9WL89	Rv2571c	RVBD_2571cT.1	transmembrane alanine and valine and leucine rich protein	32	36767	26	1	15	1	45.1	355
4	27	1	P9WFW3	Rv2572c	Rv2572c_aspS	aspS	450	65154	63	24	39	17	50.2	596	Rv2572c	Rv2572c
11	63	1	P9WL85	Rv2575	RVBD_2575T.1	hypothetical protein	425	30787	37	15	20	11	64.5	293	Rv2575			Rv2575
15	6	1	P9WL83	Rv2576c	Rv2576c_Rv2576c	Rv2576c	1897	15751	81	61	12	6	79.2	154
11	34	1	P9WMR9	Rv2579	RVBD_2579T.1	haloalkane dehalogenase 3	680	33707	75	31	30	16	79.0	300	Rv2579			Rv2579
12	376	1	P9WMW3	Rv2581c	Rv2581c_Rv2581c	Rv2581c	32	24151	10	1	10	1	45.1	224	Rv2581c		Rv2581c
10	54	1	P9WHW1	Rv2582	RVBD_2582T.1	peptidyl-prolyl cis-trans isomerase B	527	32351	44	22	20	5	58.1	308	Rv2582			Rv2582
8	65	1	P9WQ79	Rv2589	Rv2589_gabT	gabT	380	46751	55	20	30	11	70.2	449	Rv2589			Rv2589
2	67	1	Q50631	Rv2590	RVBD_2590T.1	thioester reductase domain-containing protein	142	127248	45	5	37	5	35.0	1168	Rv2590			Rv2590
17	148	1	P9WFC3	Rv2595	RVBD_2595T.1	antitoxin	53	9244	1	1	1	1	17.3	81
9	20	1	P9WGA5	Rv2603c	RVBD_2603cT.1	hypothetical protein	1360	26782	69	44	12	6	44.6	251	Rv2603c			Rv2603c
10	46	1	I6X4S7	Rv2605c	Rv2605c_tesB2	tesB2	778	31517	62	28	20	7	70.1	281	Rv2605c			Rv2605c
11	103	1	P9WII9	Rv2606c	RVBD_2606cT.1	pyridoxal biosynthesis lyase pdxS	256	31345	71	10	28	8	70.9	299	Rv2606c			Rv2606c
12	65	1	P9WIJ1	Rv2607	RVBD_2607T.1	pyridoxine/pyridoxamine 5~-phosphate oxidase	283	25171	35	11	24	8	90.6	224	Rv2607			Rv2607
9	66	1	P9WFT5	Rv2614c	RVBD_2614cT.1	threonyl-tRNA synthetase	351	77074	35	8	20	2	24.9	692	Rv2614c			Rv2614c
17	63	1	O06194	Rv2619c	RVBD_2619cT.1	hypothetical protein	112	12314	5	2	3	2	35.0	117	Rv2619c	Rv2619c
10	176	1	P9WFD7	Rv2623	RVBD_2623T.1	universal stress protein	63	31632	34	3	18	3	55.2	297	Rv2623			Rv2623
11	137	1	P9WFD5	Rv2624c	RVBD_2624cT.1	universal stress protein	187	29382	23	3	22	3	63.6	272	Rv2624c		Rv2624c
10	29	1	P9WJA3	Rv2626c	RVBD_2626cT.1	hypoxic response protein 1	1389	15508	99	49	16	8	88.8	143	Rv2626c			Rv2626c
8	34	1	P9WL63	Rv2629	RVBD_2629T.1	hypothetical protein	889	40815	63	34	31	12	80.7	374	Rv2629
15	65	1	P9WL61	Rv2632c	RVBD_2632cT.1	hypothetical protein	253	10077	13	7	3	2	45.2	93	Rv2632c	Rv2632c
14	62	1	P71965	Rv2668	RVBD_2668T.1	exported alanine and valine rich protein	225	18334	35	10	11	8	74.6	173	Rv2668		Rv2668
7	86	1	P71969	Rv2672	RVBD_2672T.1	hypothetical protein	88	53982	34	3	28	2	45.8	528	Rv2672			Rv2672
15	196	1	I6YA00	Rv2674	RVBD_2674T.1	methionine-R-sulfoxide reductase	37	15308	10	1	6	1	56.6	136	Rv2674			Rv2674
11	132	1	I6Y1G8	Rv2675c	RVBD_2675cT.1	hypothetical protein	202	27528	24	8	12	4	54.8	250	Rv2675c		Rv2675c
12	14	1	P9WL45	Rv2676c	RVBD_2676cT.1	hypothetical protein	656	26233	54	28	28	17	91.8	231	Rv2676c			Rv2676c
10	43	1	I6YA03	Rv2679	RVBD_2679T.1	enoyl-CoA hydratase	873	29616	47	26	21	9	71.7	276	Rv2679			Rv2679
10	63	1	O86317	Rv2680	Rv2680_Rv2680	Rv2680	458	22541	35	23	16	6	68.6	210	Rv2680			Rv2680
12	36	1	Q7BV63	Rv2691	RVBD_2691T.1	trk system potassium uptake protein TrkA	400	24225	35	17	24	13	92.1	227	Rv2691			Rv2691
11	76	1	P9WFZ3	Rv2692	RVBD_2692T.1	trk system potassium uptake protein trkA	342	23933	41	22	15	9	71.8	220	Rv2692			Rv2692
15	56	1	O07196	Rv2694c	RVBD_2694cT.1	hypothetical protein	275	13562	19	9	7	3	50.8	122	Rv2694c			Rv2694c
12	224	1	I6XF31	Rv2696c	RVBD_2696cT.1	hypothetical protein	80	27200	12	2	10	2	33.6	259	Rv2696c			Rv2696c
14	82	1	P9WNS5	Rv2697c	RVBD_2697cT.1	deoxyuridine 5~-triphosphate nucleotidohydrolase	168	15793	7	5	4	3	30.5	154	Rv2697c			Rv2697c
13	19	1	I6YA17	Rv2699c	RVBD_2699cT.1	hypothetical protein	584	10909	29	23	6	5	50.0	100	Rv2699c			Rv2699c
16	106	1	I6Y1I5	Rv2700	RVBD_2700T.1	hypothetical protein	58	22645	9	1	8	1	34.3	216
10	136	1	P9WKI9	Rv2701c	RVBD_2701cT.1	inositol-1-monophosphatase SuhB	100	30009	11	3	8	2	24.5	290	Rv2701c
12	33	1	P9WMH1	Rv2711	RVBD_2711T.1	iron-dependent repressor IdeR	408	25217	39	17	21	9	87.0	230	Rv2711			Rv2711
12	387	1	I6YE70	Rv2712c	RVBD_2712cT.1	hypothetical protein	26	36934	14	1	13	1	48.3	352
9	42	1	I6YA29	Rv2714	RVBD_2714T.1	hypothetical protein	817	35498	67	35	26	12	83.3	324	Rv2714			Rv2714
11	13	1	P9WL43	Rv2716	RVBD_2716T.1	phenazine biosynthesis protein PhzF family protein	1377	24559	97	55	14	9	77.2	228	Rv2716			Rv2716
11	276	1	P9WHR7	Rv2720	Rv2720_lexA	lexA	73	24826	9	1	9	1	39.8	236	Rv2720			Rv2720
8	38	1	I6XF52	Rv2721c	RVBD_2721cT.1	hypothetical protein	784	72327	73	27	37	14	59.1	699	Rv2721c		Rv2721c
11	186	1	P9WP19	Rv2726c	RVBD_2726cT.1	diaminopimelate epimerase	116	29679	33	3	16	3	49.8	289	Rv2726c	Rv2726c
14	53	1	O33283	Rv2740	RVBD_2740T.1	limonene-1,2-epoxide hydrolase	269	16583	15	9	4	3	34.2	149	Rv2740			Rv2740
10	23	1	P9WHP5	Rv2744c	RVBD_2744cT.1	phage shock protein A	1754	29240	123	64	43	13	85.9	270	Rv2744c			Rv2744c
7	137	1	P9WNA3	Rv2748c	RVBD_2748cT.1	DNA translocase ftsK	33	94347	36	1	32	1	34.9	883
17	84	1	O33291	Rv2749	RVBD_2749T.1	hypothetical protein	89	11092	23	9	6	2	61.5	104	Rv2749			Rv2749
6	45	1	P9WGZ9	Rv2752c	Rv2752c_Rv2752c	Rv2752c	51	59463	21	1	17	1	38.2	558	Rv2752c			Rv2752c
10	25	1	P9WP25	Rv2753c	RVBD_2753cT.1	dihydrodipicolinate synthase	1663	30839	109	52	32	13	78.3	300	Rv2753c			Rv2753c
11	131	1	P9WG57	Rv2754c	RVBD_2754cT.1	thymidylate synthase thyX	202	27574	33	14	18	10	61.6	250	Rv2754c			Rv2754c
11	377	1	P9WFR9	Rv2764c	RVBD_2764cT.1	thymidylate synthase	41	29834	14	1	11	1	31.6	263	Rv2764c		Rv2764c
11	53	1	I6XF92	Rv2765	RVBD_2765T.1	carboxymethylenebutenolidase	548	26143	71	34	29	16	91.4	245	Rv2765			Rv2765
11	146	1	I6YEB6	Rv2766c	RVBD_2766cT.1	oxidoreductase	170	27123	20	9	17	7	60.8	260	Rv2766c			Rv2766c
11	29	1	P9WP23	Rv2773c	RVBD_2773cT.1	dihydrodipicolinate reductase	779	25718	91	41	19	11	58.0	245	Rv2773c			Rv2773c
8	1	1	P9WQB1	Rv2780	RVBD_2780T.1	alanine dehydrogenase	7926	38689	466	287	47	31	94.3	371	Rv2780			Rv2780
3	17	1	P9WI57	Rv2783c	RVBD_2783cT.1	polyribonucleotide nucleotidyltransferase	721	79685	87	29	61	19	70.1	752	Rv2783c			Rv2783c
14	221	1	I6XFA6	Rv2784c	RVBD_2784cT.1	lipoprotein lppU	33	18122	10	1	5	1	39.2	171	Rv2784c			Rv2784c
16	70	1	P9WH55	Rv2785c	Rv2785c_rpsO	rpsO	89	10437	10	3	8	3	57.3	89	Rv2785c			Rv2785c
11	85	1	I6Y1Q2	Rv2788	RVBD_2788T.1	DtxR family transcriptional regulator, Mn-dependent transcriptional regulator	310	24936	31	16	21	11	73.2	228	Rv2788			Rv2788
8	247	1	I6XFA9	Rv2789c	RVBD_2789cT.1	acyl-CoA dehydrogenase fadE21	35	44715	28	1	21	1	50.7	410	Rv2789c			Rv2789c
8	115	1	O33332	Rv2790c	RVBD_2790cT.1	acetyl-CoA acyltransferase	148	42877	22	5	18	5	43.4	401	Rv2790c			Rv2790c
10	89	1	P9WHP7	Rv2793c	RVBD_2793cT.1	tRNA pseudouridine synthase B	204	31800	15	4	11	2	37.9	298
10	236	1	I6YEE1	Rv2795c	RVBD_2795cT.1	hypothetical protein	41	37577	11	1	8	1	27.2	324	Rv2795c		Rv2795c
14	88	1	I6XFB7	Rv2799	RVBD_2799T.1	hypothetical protein	152	22873	21	11	9	5	59.3	209	Rv2799			Rv2799
17	129	1	P71650	Rv2801c	RVBD_2801cT.1	toxin	59	12883	5	1	3	1	25.4	118	Rv2801c			Rv2801c
7	136	1	P0C5G9	Rv2815c	RVBD_2815AcT.1	hypothetical protein	34	8521	1	1	1	1	9.1	77
8	116	1	P71635	Rv2818c	RVBD_2818cT.1	CRISPR type III-a/mtube-associated protein csm6	148	42654	37	9	21	8	50.5	382	Rv2818c		Rv2818c
13	100	1	P71627	Rv2825c	RVBD_2825cT.1	hypothetical protein	103	23345	3	2	2	1	8.8	215
11	6	1	I6YEH6	Rv2831	RVBD_2831T.1	enoyl-CoA hydratase	2829	26614	146	94	39	20	86.3	249	Rv2831			Rv2831
9	32	1	P71615	Rv2837c	RVBD_2837cT.1	hypothetical protein	1044	35393	68	34	16	7	45.8	336	Rv2837c			Rv2837c
13	164	1	P9WHJ7	Rv2838c	RVBD_2838cT.1	ribosome-binding factor A	56	18987	14	1	6	1	41.5	183	Rv2838c
12	110	1	P9WKK1	Rv2839c	RVBD_2839cT.1	translation initiation factor IF-2	175	93984	23	6	20	6	24.8	900	Rv2839c			Rv2839c
13	193	1	P9WH17	Rv2842c	RVBD_2842cT.1	ribosome maturation factor rimP	41	19553	4	1	4	1	21.9	183	Rv2842c			Rv2842c
14	105	1	I6Y1V1	Rv2844	RVBD_2844T.1	hypothetical protein	107	16929	11	4	9	3	55.6	162	Rv2844			Rv2844
4	8	1	P9WFT9	Rv2845c	Rv2845c_proS	proS	1921	63231	120	68	40	24	72.3	582	Rv2845c			Rv2845c
7	63	1	P9WHH3	Rv2855	RVBD_2855T.1	mycothione reductase	161	49914	36	7	29	5	59.7	459	Rv2855		Rv2855
9	17	1	I6Y1W3	Rv2857c	RVBD_2857cT.1	oxidoreductase	1396	26788	71	32	16	5	55.8	258	Rv2857c			Rv2857c
7	58	1	O33340	Rv2858c	RVBD_2858cT.1	aldehyde dehydrogenase	186	48229	29	6	22	5	55.6	455	Rv2858c			Rv2858c
10	100	1	O33341	Rv2859c	RVBD_2859cT.1	glutamine amidotransferase	181	32422	18	7	11	4	34.1	308	Rv2859c			Rv2859c
7	53	1	I6X5K1	Rv2860c	Rv2860c_glnA4	glnA4	210	49684	23	9	20	7	59.3	457	Rv2860c			Rv2860c
9	27	1	P9WK19	Rv2861c	RVBD_2861cT.1	methionine aminopeptidase	1172	30872	92	61	17	10	58.9	285	Rv2861c			Rv2861c
7	132	1	O33346	Rv2864c	RVBD_2864cT.1	penicillin-binding lipoprotein	40	62975	26	1	21	1	41.0	603
8	131	1	P9WKG3	Rv2868c	Rv2868c_gcpE	gcpE	111	40425	50	8	41	7	78.3	387	Rv2868c		Rv2868c
13	113	1	P9WNF3	Rv2873	RVBD_2873T.1	cell surface lipoprotein MPB83	91	22056	10	3	6	3	31.8	220	Rv2873			Rv2873
13	35	1	P9WNF5	Rv2875	RVBD_2875T.1	immunogenic protein MPT70	339	19061	31	14	9	5	73.6	193	Rv2875			Rv2875
15	3	1	P9WG65	Rv2878c	RVBD_2878cT.1	soluble secreted antigen MPT53	3967	18371	135	116	9	7	69.9	173	Rv2878c			Rv2878c
13	16	1	P9WGY1	Rv2882c	RVBD_2882cT.1	ribosome-recycling factor	751	20815	59	39	18	9	76.8	185	Rv2882c			Rv2882c
11	26	1	P9WHK5	Rv2883c	RVBD_2883cT.1	uridylate kinase	946	27412	69	27	26	9	85.4	261	Rv2883c			Rv2883c
7	120	1	P9WQ95	Rv2888c	RVBD_2888cT.1	amidase	50	50885	16	2	14	2	27.5	473
10	3	1	P9WNM1	Rv2889c	RVBD_2889cT.1	elongation factor Ts	4298	28737	249	137	33	21	88.6	271	Rv2889c			Rv2889c
9	51	1	P9WH39	Rv2890c	RVBD_2890cT.1	30S ribosomal protein S2	617	31070	60	19	17	6	46.3	287	Rv2890c			Rv2890c
10	74	1	P9WL31	Rv2895c	RVBD_2895cT.1	mycobactin utilization protein viuB	341	30584	32	20	12	8	70.0	283	Rv2895c			Rv2895c
15	60	1	P9WL27	Rv2901c	RVBD_2901cT.1	hypothetical protein	272	12218	18	10	9	5	80.2	101	Rv2901c			Rv2901c
15	79	1	P9WHC9	Rv2904c	RVBD_2904cT.1	50S ribosomal protein L19	186	13005	51	16	9	4	61.1	113	Rv2904c			Rv2904c
11	306	1	P9WFY7	Rv2906c	RVBD_2906cT.1	tRNA	63	25151	13	1	8	1	42.6	230
13	81	1	P9WH53	Rv2909c	RVBD_2909cT.1	30S ribosomal protein S16	133	17426	31	6	12	4	68.5	162	Rv2909c	Rv2909c
10	51	1	I6Y204	Rv2911	RVBD_2911T.1	D-alanyl-D-alanine carboxypeptidase	541	29728	69	26	28	9	96.2	291
8	19		P9WI69	Rv2914c	RVBD_2914cT.1	serine/threonine protein kinase	62	61766	20	1	18	1	34.7	585
8	122	1	P9WL23	Rv2915c	RVBD_2915cT.1	hypothetical protein	129	39745	26	4	16	4	42.2	370	Rv2915c		Rv2915c
16	77	1	P9WN31	Rv2919c	RVBD_2919cT.1	nitrogen regulatory protein P-II	82	12220	6	3	6	3	48.2	112	Rv2919c			Rv2919c
17	73	1	P9WQC9	Rv2922A	RVBD_2922AT.1	acylphosphatase	98	10199	6	3	3	1	32.3	93	Rv2922A			Rv2922A
15	40	1	P9WL19	Rv2923c	RVBD_2923cT.1	hypothetical protein	447	14845	33	18	13	6	67.9	137	Rv2923c			Rv2923c
12	235	1	P9WH03	Rv2925c	RVBD_2925cT.1	ribonuclease 3	74	25383	8	2	8	2	32.9	240	Rv2925c
9	29	1	P9WL15	Rv2927c	RVBD_2927cT.1	hypothetical protein	1069	26969	56	38	14	5	49.4	245	Rv2927c			Rv2927c
11	60	1	P9WQD5	Rv2928	RVBD_2928T.1	hypothetical protein	436	29133	42	21	26	12	80.1	261	Rv2928			Rv2928
8	260	1	P9WIN5	Rv2939	RVBD_2939T.1	phthiocerol/phthiodiolone dimycocerosyl transferase	31	45400	12	2	9	1	20.4	422
1	1	1	I6Y231	Rv2940c	RVBD_2940cT.1	mycocerosic acid synthase	5786	224240	555	274	122	55	65.5	2111	Rv2940c			Rv2940c
1	71	1	P9WQ59	Rv2941	RVBD_2941T.1	fatty acid CoA ligase FadD28	65	62602	12	1	12	1	24.8	580	Rv2941	Rv2941
13	12	1	P9WK65	Rv2945c	RVBD_2945cT.1	lipoprotein lPpx	1188	24125	153	60	22	14	86.7	233	Rv2945c			Rv2945c
8	253	1	P96285	Rv2946c	RVBD_2946cT.1	polyketide synthase 1/15	34	166568	63	1	38	1	24.9	1616
13	192	1	P9WIC5	Rv2949c	RVBD_2949cT.1	chorismate-pyruvate lyase	42	22573	5	1	5	1	27.1	199	Rv2949c
8	207	1	P9WIB7	Rv2951c	RVBD_2951cT.1	phthiodiolone/phenolphthiodiolone dimycocerosates ketoreductase	55	41322	23	1	14	1	35.2	381	Rv2951c		Rv2951c
11	294	1	P95137	Rv2955c	RVBD_2955cT.1	FkbM family methyltransferase	67	35928	12	1	11	1	29.9	321	Rv2955c		Rv2955c
10	141	1	P9WHM3	Rv2964	RVBD_2964T.1	formyltetrahydrofolate deformylase	87	33985	34	4	20	3	76.8	310	Rv2964		Rv2964
14	104	1	P9WPA5	Rv2965c	RVBD_2965cT.1	phosphopantetheine adenylyltransferase	108	17617	9	3	5	2	37.9	161	Rv2965c			Rv2965c
4	120	1	I6YEU0	Rv2967c	RVBD_2967cT.1	pyruvate carboxylase	40	120349	49	1	37	1	31.6	1127	Rv2967c			Rv2967c
13	73	1	O33272	Rv2969c	Rv2969c_Rv2969c	Rv2969c	156	26813	26	5	13	3	50.2	255	Rv2969c			Rv2969c
10	62	1	P9WQA5	Rv2971	RVBD_2971T.1	oxidoreductase	478	30345	46	19	23	9	79.8	282	Rv2971			Rv2971
9	91		P95115	Rv2980	RVBD_2980T.1	hypothetical protein	42	18773	7	1	4	1	24.9	181
4	78	1	P9WHV9	Rv2984	RVBD_2984T.1	polyphosphate kinase	87	82988	35	6	34	6	54.2	742	Rv2984		Rv2984
8	243	1	P9WIY3	Rv2985	RVBD_2985T.1	hydrolase mutT1	36	34759	25	1	14	1	30.0	317	Rv2985	Rv2985
13	72	1	P9WK95	Rv2987c	RVBD_2987cT.1	3-isopropylmalate dehydratase small subunit	167	21766	10	5	7	4	41.9	198	Rv2987c	Rv2987c
7	145	1	P9WQF5	Rv2988c	RVBD_2988cT.1	3-isopropylmalate dehydratase large subunit	29	50153	38	1	33	1	59.2	473	Rv2988c	Rv2988c
14	211	1	O53240	Rv2991	RVBD_2991T.1	hypothetical protein	37	18192	17	1	5	1	31.9	163	Rv2991		Rv2991
7	45	1	P9WFV9	Rv2992c	Rv2992c_gltS	gltS	272	53799	47	9	23	8	53.9	490	Rv2992c			Rv2992c
11	15	1	I6Y276	Rv2993c	RVBD_2993cT.1	hypothetical protein	1340	29710	91	56	26	15	72.2	281	Rv2993c			Rv2993c
9	22	1	P9WKK9	Rv2995c	RVBD_2995cT.1	3-isopropylmalate dehydrogenase	1298	35284	86	58	22	12	61.3	336	Rv2995c			Rv2995c
7	29	1	P9WNX3	Rv2996c	RVBD_2996cT.1	D-3-phosphoglycerate dehydrogenase	405	54521	50	24	34	18	74.1	528	Rv2996c			Rv2996c
10	143	1	O53246	Rv2999	RVBD_2999T.1	lipoprotein lppY	86	33929	28	5	18	3	48.9	321	Rv2999
8	10	1	P9WKJ7	Rv3001c	RVBD_3001cT.1	ketol-acid reductoisomerase	3080	36067	164	100	37	21	78.4	333	Rv3001c			Rv3001c
9	9	1	I6Y293	Rv3006	RVBD_3006T.1	hypothetical protein	2630	38728	118	71	27	8	74.0	373	Rv3006			Rv3006
8	48	1	P9WID7	Rv3010c	RVBD_3010cT.1	6-phosphofructokinase	565	36857	66	30	29	10	77.0	343	Rv3010c			Rv3010c
7	114	1	P9WQA1	Rv3011c	RVBD_3011cT.1	glutamyl-tRNA	55	51388	17	2	16	2	37.7	494	Rv3011c		Rv3011c
16	92	1	P9WN59	Rv3012c	RVBD_3012cT.1	aspartyl/glutamyl-tRNA	69	10741	4	3	2	1	32.3	99	Rv3012c			Rv3012c
4	18	1	P9WNV1	Rv3014c	Rv3014c_ligA	ligA	787	75211	63	26	40	19	59.6	691	Rv3014c			Rv3014c
10	13	1	P9WNG9	Rv3028c	RVBD_3028cT.1	electron transfer flavoprotein subunit alpha	2477	31672	141	90	30	17	96.2	318	Rv3028c			Rv3028c
10	20	1	P9WNG7	Rv3029c	RVBD_3029cT.1	electron transfer flavoprotein subunit beta	2061	28064	119	83	25	15	94.0	266	Rv3029c			Rv3029c
15	42	1	I6YAY5	Rv3033	RVBD_3033T.1	hypothetical protein	398	19260	30	10	12	3	66.5	182	Rv3033			Rv3033
13	60	1	I6YF08	Rv3036c	RVBD_3036cT.1	hypothetical protein	203	24391	21	6	8	3	52.4	227	Rv3036c			Rv3036c
12	105	1	P9WNN3	Rv3039c	RVBD_3039cT.1	enoyl-CoA hydratase	177	26522	27	6	23	6	92.1	254	Rv3039c			Rv3039c
10	158	1	O53287	Rv3040c	RVBD_3040cT.1	hypothetical protein	74	31466	12	2	12	2	41.0	288	Rv3040c	Rv3040c
8	170	1	O53289	Rv3042c	RVBD_3042cT.1	phosphoserine phosphatase	73	43032	20	3	16	3	40.6	409	Rv3042c			Rv3042c
9	57	1	O53291	Rv3044	RVBD_3044T.1	iron complex transporter substrate-binding protein	426	36888	50	18	23	8	77.2	359	Rv3044			Rv3044
8	52	1	P9WQC5	Rv3045	RVBD_3045T.1	NADP-dependent alcohol dehydrogenase C	541	37052	55	19	26	10	72.5	346	Rv3045			Rv3045
9	46	1	P9WH71	Rv3048c	RVBD_3048cT.1	ribonucleoside-diphosphate reductase subunit beta nrdF2	740	36968	96	55	22	11	64.2	324	Rv3048c			Rv3048c
11	421	1	I6XG13	Rv3050c	RVBD_3050cT.1	transcriptional regulator, asnC-family	26	27601	12	1	12	1	37.0	246
4	31	1	P9WH75	Rv3051c	RVBD_3051cT.1	ribonucleoside-diphosphate reductase subunit alpha	333	82390	90	11	47	10	52.1	725	Rv3051c			Rv3051c
4	41	1	I6X654	Rv3061c	RVBD_3061cT.1	acyl-CoA dehydrogenase fadE22	226	76694	60	11	42	8	61.4	721	Rv3061c			Rv3061c
5	20	1	I6Y2G3	Rv3068c	RVBD_3068cT.1	phosphoglucomutase, alpha-D-glucose phosphate-specific	77	58230	39	1	24	1	50.3	547	Rv3068c			Rv3068c
9	31	1	I6YF40	Rv3075c	RVBD_3075cT.1	citrate lyase subunit beta	1045	33080	92	36	19	9	58.3	307	Rv3075c	Rv3075c
11	74	1	I6XG43	Rv3079c	RVBD_3079cT.1	hypothetical protein	345	30046	34	15	19	8	70.9	275	Rv3079c			Rv3079c
7	55	1	P9WQ37	Rv3089	RVBD_3089T.1	O-succinylbenzoate-CoA ligase	200	54425	29	5	22	4	51.3	503	Rv3089		Rv3089
12	341	1	O05769	Rv3090	RVBD_3090T.1	hypothetical protein	42	32251	17	1	16	1	46.4	295
11	40	1	O05777	Rv3099c	RVBD_3099cT.1	hypothetical protein	611	30489	45	28	20	13	72.1	283	Rv3099c			Rv3099c
7	17	1	P9WHG1	Rv3105c	RVBD_3105cT.1	peptide chain release factor 2	599	42099	53	19	34	13	79.6	378	Rv3105c			Rv3105c
15	221	1	P9WJS3	Rv3109	RVBD_3109T.1	molybdenum cofactor biosynthesis protein A 1	26	39935	9	1	4	1	12.3	359
15	90	1	P9WJR3	Rv3119	RVBD_3119T.1	molybdopterin synthase catalytic subunit	168	15910	18	5	7	3	48.3	147	Rv3119		Rv3119
8	146	1	P9WL07	Rv3127	RVBD_3127T.1	hypothetical protein	96	38497	17	6	16	5	40.1	344	Rv3127			Rv3127
1	39	1	P9WIZ7	Rv3131	RVBD_3131T.1	hypothetical protein	158	35956	42	7	16	4	56.3	332	Rv3131		Rv3131
17	133	1	P9WGK3	Rv3132c	RVBD_3132cT.1	redox sensor histidine kinase response regulator devS	57	62203	14	1	14	1	25.6	578
17	60	1	P9WMF9	Rv3133c	RVBD_3133cT.1	transcriptional regulatory protein devR	115	23279	10	2	9	2	46.1	217	Rv3133c			Rv3133c
11	316	1	P95189	Rv3137	RVBD_3137T.1	histidinol-phosphatase	59	27676	9	3	6	2	30.0	260
8	133	1	P95186	Rv3140	RVBD_3140T.1	acyl-CoA dehydrogenase	109	43317	17	4	15	4	33.4	401	Rv3140		Rv3140
9	170	1	P95185	Rv3141	RVBD_3141T.1	NADPH2:quinone reductase	37	33832	44	2	11	2	42.4	323	Rv3141
14	133	1	P95184	Rv3142c	RVBD_3142cT.1	hypothetical protein	78	15925	7	4	5	3	28.2	142	Rv3142c			Rv3142c
15	55	1	P9WGL7	Rv3143	RVBD_3143T.1	response regulator	289	14377	44	15	13	4	94.7	133	Rv3143			Rv3143
13	112	1	P9WJH1	Rv3146	RVBD_3146T.1	NADH-quinone oxidoreductase subunit B	92	20205	25	1	9	1	50.0	184	Rv3146
11	49	1	P9WJH3	Rv3147	RVBD_3147T.1	NADH-quinone oxidoreductase subunit C	570	26915	61	27	30	13	91.5	236	Rv3147			Rv3147
2	125	1	P9WJH5	Rv3148	RVBD_3148T.1	NADH-quinone oxidoreductase subunit D	64	48133	56	1	21	1	46.6	440	Rv3148		Rv3148
11	43	1	P9WIV5	Rv3149	RVBD_3149T.1	NADH-quinone oxidoreductase subunit E	597	27180	45	26	15	10	51.2	252	Rv3149			Rv3149
7	67	1	P9WIV7	Rv3150	RVBD_3150T.1	NADH-quinone oxidoreductase subunit F	138	48071	38	10	32	9	69.2	445	Rv3150	Rv3150
2	19	1	P9WIV9	Rv3151	RVBD_3151T.1	NADH-quinone oxidoreductase subunit G	919	85371	100	41	58	23	66.1	806	Rv3151			Rv3151
14	183	1	P9WJG9	Rv3153	RVBD_3153T.1	NADH-quinone oxidoreductase subunit I	54	23452	3	1	3	1	15.6	211	Rv3153
8	63	1	O53311	Rv3161c	RVBD_3161cT.1	oxidoreductase	401	42477	65	21	27	10	62.6	382	Rv3161c			Rv3161c
8	251	1	P9WI99	Rv3168	RVBD_3168T.1	hypothetical protein	35	42534	10	2	10	2	34.1	378
8	15	1	O53319	Rv3169	RVBD_3169T.1	hypothetical protein	1931	41734	209	96	33	21	86.6	374	Rv3169			Rv3169
4	129	1	O53337	Rv3191c	RVBD_3191cT.1	transposase	30	40279	14	1	14	1	37.2	344
14	115	1	O53340	Rv3194c	RVBD_3194cT.1	PDZ domain-containing protein	95	35450	15	2	11	2	42.9	340
17	20	1	L7N668	Rv3196A	RVBD_3196AT.1	hypothetical protein	447	7281	17	15	4	3	51.5	66	Rv3196A			Rv3196A
17	25	1	P9WN17	Rv3198A	RVBD_3198AT.1	glutaredoxin-like protein	381	8958	20	12	4	2	44.0	84	Rv3198A			Rv3198A
16	51	1	I6YBH3	Rv3202A	RVBD_3202AT.1	hypothetical protein	122	7076	2	1	2	1	62.3	69
11	141	1	O05861	Rv3205c	RVBD_3205cT.1	hypothetical protein	177	31332	19	8	11	5	48.3	292	Rv3205c			Rv3205c
11	135	1	O05859	Rv3207c	RVBD_3207cT.1	hypothetical protein	199	31046	15	7	12	6	50.5	285	Rv3207c			Rv3207c
17	34	1	Q6MWZ8	Rv3208A		TB9.4	263	9395	14	7	11	5	98.9	90	Rv3208A			Rv3208A
12	64	1	O05856	Rv3210c	RVBD_3210cT.1	hypothetical protein	285	25106	27	13	17	10	86.1	231	Rv3210c
8	141	1	O05854	Rv3212	RVBD_3212T.1	hypothetical protein	100	42480	38	3	18	2	44.5	407	Rv3212			Rv3212
12	46	1	Q6MWZ7	Rv3214	RVBD_3214T.1	phosphoglycerate mutase	351	21935	34	16	16	9	88.7	203	Rv3214			Rv3214
17	164	1	P9WPQ1	Rv3221c	RVBD_3221cT.1	biotinylated protein	45	7302	3	1	2	1	39.4	71
11	173	1	P9WGH9	Rv3223c	RVBD_3223cT.1	RNA polymerase sigma-E factor	135	24210	14	4	13	4	60.6	216	Rv3223c		Rv3223c
9	30	1	O05842	Rv3224	RVBD_3224T.1	citronellol/citronellal dehydrogenase	1049	29795	130	57	28	12	71.3	282	Rv3224			Rv3224
11	215	1	O05841	Rv3225c	RVBD_3225cT.1	hypothetical protein	98	51239	23	3	17	3	37.3	474
8	159	1	P9WPY5	Rv3227	RVBD_3227T.1	3-phosphoshikimate 1-carboxyvinyltransferase	82	46397	35	3	26	3	50.7	450	Rv3227		Rv3227
13	77	1	O05876	Rv3231c	RVBD_3231cT.1	hypothetical protein	139	17786	4	4	3	3	27.8	169
14	112	1	O05882	Rv3237c	RVBD_3237cT.1	TrkA domain-containing protein	97	17223	3	3	3	3	30.6	160	Rv3237c		Rv3237c
10	200	1	O05886	Rv3241c	RVBD_3241cT.1	ribosomal subunit interface protein	53	24552	5	1	5	1	19.6	214
6	23	1	P9WK37	Rv3244c	RVBD_3244cT.1	lipoprotein lpqB	94	61114	29	3	27	3	51.3	583	Rv3244c			Rv3244c
11	21	1	P9WGM7	Rv3246c	RVBD_3246cT.1	DNA-binding response regulator mtrA	1098	25263	64	43	21	11	79.4	228	Rv3246c			Rv3246c
7	3	1	P9WGV3	Rv3248c	RVBD_3248cT.1	adenosylhomocysteinase	1587	54289	160	77	61	27	87.1	495	Rv3248c			Rv3248c
7	62	1	O05898	Rv3255c	RVBD_3255cT.1	mannose-6-phosphate isomerase, class I	165	43345	23	12	16	8	44.6	408	Rv3255c			Rv3255c
15	51	1	P96872	Rv3267	RVBD_3267T.1	hypothetical protein	295	51282	43	14	14	3	25.5	498	Rv3267	Rv3267
11	179	1	P96873	Rv3268	RVBD_3268T.1	hypothetical protein	128	23708	23	6	15	4	61.1	229	Rv3268			Rv3268
17	14	1	P96874	Rv3269	RVBD_3269T.1	hypothetical protein	578	9744	28	24	2	1	20.4	93	Rv3269			Rv3269
17	3		P96878	Rv3273	RVBD_3273T.1	carbonic anhydrase	86	80515	18	3	10	1	17.1	764	Rv3273		Rv3273
1	17	1	P9WQG1	Rv3274c	RVBD_3274cT.1	acyl-CoA dehydrogenase fadE25	898	41697	132	47	23	5	53.7	389	Rv3274c			Rv3274c
14	138	1	P9WHM1	Rv3275c	RVBD_3275cT.1	N5-carboxyaminoimidazole ribonucleotide mutase	76	17663	24	2	10	2	82.8	174	Rv3275c		Rv3275c
8	129	1	P9WHL9	Rv3276c	RVBD_3276cT.1	N5-carboxyaminoimidazole ribonucleotide synthase	116	45667	69	6	23	4	47.3	429	Rv3276c			Rv3276c
11	102	1	I6YFP0	Rv3279c	RVBD_3279cT.1	biotin-[acetyl-CoA-carboxylase] ligase	260	28104	36	7	20	6	68.4	266	Rv3279c			Rv3279c
6	8	1	P9WQH7	Rv3280	RVBD_3280T.1	propionyl-CoA carboxylase beta chain	367	59317	52	14	38	11	68.4	548	Rv3280			Rv3280
12	158	1	P96886	Rv3281	RVBD_3281T.1	hypothetical protein	122	19002	17	4	10	3	64.4	177	Rv3281
12	329	1	P9WK27	Rv3282	RVBD_3282T.1	maf-like protein	46	22996	11	1	11	1	45.5	222	Rv3282		Rv3282
10	8	1	P9WHF7	Rv3283	RVBD_3283T.1	thiosulfate sulfurtransferase	3507	33300	345	160	37	21	86.5	297	Rv3283			Rv3283
1	7	1	P96890	Rv3285	RVBD_3285T.1	acetyl-/propionyl-coenzyme A carboxylase alpha chain	1700	63744	147	55	38	14	70.3	600	Rv3285			Rv3285
12	34	1	P96900	Rv3295	RVBD_3295T.1	transcriptional regulator, tetR-family	405	24790	35	18	22	12	79.2	221	Rv3295		Rv3295
2	36	1	O65931	Rv3299c	RVBD_3299cT.1	arylsulfatase	399	105614	60	17	41	11	34.3	970	Rv3299c			Rv3299c
12	169	1	P9WI97	Rv3301c	RVBD_3301cT.1	phosphate transporter regulatory protein PhoU	116	24811	14	5	13	5	63.3	221	Rv3301c
6	52	1	P9WHH7	Rv3303c	RVBD_3303cT.1	NAD	31	51457	22	1	15	1	38.5	493	Rv3303c		Rv3303c
15	49	1	O53356	Rv3304	RVBD_3304T.1	hypothetical protein	302	17478	16	9	7	5	69.2	159	Rv3304			Rv3304
8	233	1	L7N663	Rv3305c	RVBD_3305cT.1	amidohydrolase	41	41201	33	1	18	1	55.0	389	Rv3305c
11	111	1	P9WP01	Rv3307	RVBD_3307T.1	purine nucleoside phosphorylase	236	27555	30	9	20	6	60.8	268	Rv3307		Rv3307
11	401	1	P9WFF3	Rv3309c	RVBD_3309cT.1	uracil phosphoribosyltransferase	33	21884	11	1	10	1	52.2	207
11	113	1	O53361	Rv3310	RVBD_3310T.1	acid phosphatase	232	31787	42	15	25	10	81.9	299	Rv3310			Rv3310
14	29	1	P9WI87	Rv3312A	RVBD_3312AT.1	pilin	569	10761	48	26	9	5	94.2	103
8	206	1	P63907	Rv3313c	RVBD_3313cT.1	adenosine deaminase	55	39718	19	2	16	2	23.8	365	Rv3313c			Rv3313c
9	67	1	P9WPH3	Rv3315c	RVBD_3315cT.1	cytidine deaminase	340	14063	29	9	10	2	72.9	133	Rv3315c			Rv3315c
4	76	1	O53370	Rv3318	RVBD_3318T.1	succinate dehydrogenase, flavoprotein subunit	93	64785	18	3	16	3	33.7	590	Rv3318			Rv3318
8	128	1	O53380	Rv3330	RVBD_3330T.1	D-alanyl-D-alanine carboxypeptidase	117	41656	10	2	9	2	26.2	405
8	191	1	O53382	Rv3332	RVBD_3332T.1	N-acetylglucosamine-6-phosphate deacetylase	62	38781	23	2	12	1	43.9	383	Rv3332		Rv3332
13	56		O53384	Rv3334	RVBD_3334T.1	transcriptional regulator, merR-family	48	16159	9	1	4	1	31.5	146
8	74	1	P9WFT3	Rv3336c	RVBD_3336cT.1	tryptophanyl-tRNA synthetase	292	36250	23	8	16	4	49.4	336	Rv3336c		Rv3336c
7	60	1	P9WKL1	Rv3339c	RVBD_3339cT.1	isocitrate dehydrogenase [NADP]	184	45485	56	8	26	7	67.2	409	Rv3339c	Rv3339c
8	91	1	O53390	Rv3340	RVBD_3340T.1	O-acetylhomoserine aminocarboxypropyltransferase/cysteine synthase	207	47342	52	11	22	6	58.8	449	Rv3340			Rv3340
17	41	1	O50383	Rv3354	RVBD_3354T.1	hypothetical protein	204	12979	26	5	10	2	83.7	129
10	61	1	P9WG81	Rv3356c		folD	483	29434	54	22	27	12	80.4	281	Rv3356c			Rv3356c
15	81	1	O50394	Rv3366	RVBD_3366T.1	RNA methyltransferase, TrmH family, group 2	181	16506	6	5	4	3	41.6	154	Rv3366		Rv3366
12	100	1	O50397	Rv3368c	RVBD_3368cT.1	oxidoreductase	182	23718	20	9	16	8	73.8	214	Rv3368c			Rv3368c
15	24	1	O50398	Rv3369	RVBD_3369T.1	hypothetical protein	739	15708	54	25	10	5	68.8	144	Rv3369			Rv3369
8	202	1	P9WFZ5	Rv3372	RVBD_3372T.1	trehalose-phosphate phosphatase	58	41695	24	3	17	3	42.2	391
11	12		O50402	Rv3373	RVBD_3373T.1	enoyl-CoA hydratase	47	22648	11	2	9	1	47.4	213
10	15	1	I6YBZ8	Rv3389c	RVBD_3389cT.1	oxidoreductase	2304	30277	137	71	28	15	77.2	290	Rv3389c			Rv3389c
8	171		P9WPB7	Rv3392c	RVBD_3392cT.1	cyclopropane mycolic acid synthase 1	55	32440	28	1	17	1	41.8	287
10	218	1	O50418	Rv3393	RVBD_3393T.1	purine nucleosidase	46	32949	13	1	12	1	34.7	308	Rv3393
9	86		O50419	Rv3394c	RVBD_3394cT.1	hypothetical protein	42	56631	40	1	20	1	42.5	527
7	72	1	P9WMS7	Rv3396c	RVBD_3396cT.1	GMP synthase [glutamine-hydrolyzing]	127	56025	49	8	34	8	62.9	525	Rv3396c			Rv3396c
10	151	1	P9WFH1	Rv3399	RVBD_3399T.1	hypothetical protein	78	38116	33	1	15	1	34.2	348	Rv3399			Rv3399
11	58	1	P9WKZ7	Rv3400	RVBD_3400T.1	beta-phosphoglucomutase family hydrolase	444	28210	51	18	27	12	73.7	262	Rv3400			Rv3400
2	52	1	P9WN13	Rv3401	RVBD_3401T.1	kojibiose phosphorylase	187	87261	75	13	41	11	54.1	786	Rv3401			Rv3401
8	205	1	P9WKI5	Rv3410c	RVBD_3410cT.1	IMP dehydrogenase	55	38967	16	3	16	3	40.5	375	Rv3410c			Rv3410c
10	78	1	P9WJ71	Rv3413c	RVBD_3413cT.1	hypothetical protein	328	31229	31	11	12	1	35.5	299
7	4	2	P9WPE9	Rv3417c	RVBD_3417cT.1	chaperonin 2	623	55843	68	25	42	19	67.9	539	Rv3417c			Rv3417c
15	4	1	P9WPE5	Rv3418c		groES	2617	10766	261	144	25	16	100.0	100	Rv3418c			Rv3418c
8	51	1	P9WQA9	Rv3423c	RVBD_3423cT.1	alanine racemase	545	43360	43	22	25	9	54.7	408	Rv3423c			Rv3423c
7	61	1	I6YG46	Rv3432c	RVBD_3432cT.1	glutamate decarboxylase	169	50747	18	5	17	5	48.7	460	Rv3432c	Rv3432c
14	92	1	P9WH25	Rv3442c	RVBD_3442cT.1	30S ribosomal protein S9	143	16426	20	6	9	4	60.9	151	Rv3442c	Rv3442c
14	73	1	P9WHE1	Rv3443c	RVBD_3443cT.1	50S ribosomal protein L13	201	16327	23	7	10	6	58.5	147	Rv3443c			Rv3443c
12	172	1	P9WP39	Rv3451	RVBD_3451T.1	cutinase	113	26488	13	4	12	4	55.7	262	Rv3451
13	30	2	O06319	Rv3452	RVBD_3452T.1	esterase/lipase	58	23099	11	2	6	2	28.3	226
11	196	1	P9WHP9	Rv3455c	RVBD_3455cT.1	tRNA pseudouridine synthase A	112	32600	18	4	13	4	47.8	297
13	45	1	P9WHD3	Rv3456c	RVBD_3456cT.1	50S ribosomal protein L17	272	19463	51	13	14	7	76.1	180	Rv3456c			Rv3456c
8	17	1	P9WGZ1	Rv3457c	RVBD_3457cT.1	DNA-directed RNA polymerase subunit alpha	1772	37683	138	85	33	16	87.9	347	Rv3457c			Rv3457c
12	93	1	P9WH35	Rv3458c	RVBD_3458cT.1	30S ribosomal protein S4	190	23461	34	10	25	7	87.6	201	Rv3458c	Rv3458c
15	140	1	P9WH65	Rv3459c	RVBD_3459cT.1	30S ribosomal protein S11	77	14776	7	3	6	2	69.8	139	Rv3459c	Rv3459c
15	41	1	P9WH61	Rv3460c	RVBD_3460cT.1	30S ribosomal protein S13	425	14342	31	17	8	5	51.6	124	Rv3460c	Rv3460c
17	185	1	P9WKK3	Rv3462c	RVBD_3462cT.1	translation initiation factor IF-1	37	8484	5	1	4	1	50.7	73	Rv3462c			Rv3462c
11	33	1	I6X7D4	Rv3463	RVBD_3463T.1	hypothetical protein	703	30632	51	28	28	11	82.8	285	Rv3463			Rv3463
8	182	1	P9WN65	Rv3464	RVBD_3464T.1	dTDP-glucose 4,6-dehydratase	65	37535	15	3	13	3	35.0	331	Rv3464			Rv3464
12	166	1	P9WH11	Rv3465	RVBD_3465T.1	dTDP-4-dehydrorhamnose 3,5-epimerase	116	22300	27	7	20	6	84.2	202	Rv3465			Rv3465
14	85	1	I6YG83	Rv3472	RVBD_3472T.1	hypothetical protein	157	18556	7	3	4	2	40.5	168	Rv3472		Rv3472
16	121	1	I6YG87	Rv3477	RVBD_3477T.1	PE family protein	51	9789	2	1	2	1	21.4	98
15	172	1	I6X7F2	Rv3483c	RVBD_3483cT.1	hypothetical protein	52	22968	3	1	3	1	20.0	220	Rv3483c			Rv3483c
10	173	1	O06347	Rv3484	RVBD_3484T.1	hypothetical protein	65	54321	25	1	8	1	15.6	512
10	127	1	O06348	Rv3485c	RVBD_3485cT.1	oxidoreductase	110	33173	35	3	13	1	48.1	314	Rv3485c			Rv3485c
17	140	1	I6YC91	Rv3489	RVBD_3489T.1	hypothetical protein	55	5692	5	2	5	2	63.0	54	Rv3489			Rv3489
14	144	1	I6XHD1	Rv3491	RVBD_3491T.1	hypothetical protein	73	20350	22	4	9	2	39.6	192
8	148	1	I6YCA3	Rv3504	RVBD_3504T.1	acyl-CoA dehydrogenase fadE26	92	43757	38	1	22	1	48.8	400	Rv3504	Rv3504
8	203	1	I6Y3Q0	Rv3505	RVBD_3505T.1	acyl-CoA dehydrogenase fadE27	56	38984	10	2	9	2	20.9	373	Rv3505	Rv3505
7	14	1	O53554	Rv3509c	RVBD_3509cT.1	acetolactate synthase I/II/III large subunit	639	52040	48	25	30	13	62.3	515	Rv3509c			Rv3509c
11	78	1	I6Y3Q7	Rv3510c	RVBD_3510cT.1	hypothetical protein	334	31048	45	10	18	6	56.5	278	Rv3510c		Rv3510c
10	260	1	I6YGC8	Rv3513c	RVBD_3513cT.1	fatty-acid-CoA ligase fadD18	24	23616	31	1	15	1	46.3	218
11	288	1	O53561	Rv3516	RVBD_3516T.1	enoyl-CoA hydratase	69	28231	19	5	17	5	63.5	263	Rv3516		Rv3516
8	113	1	P9WPL5	Rv3518c	RVBD_3518cT.1	cytochrome P450 monooxygenase 142 cyp142	151	44370	34	3	23	3	53.5	398	Rv3518c		Rv3518c
9	106	1	O53565	Rv3520c	RVBD_3520cT.1	oxidoreductase	101	37593	20	4	11	2	42.7	347	Rv3520c			Rv3520c
14	90	1	I6YCB9	Rv3525c	RVBD_3525cT.1	siderophore-binding protein	148	17654	10	3	8	3	79.3	174	Rv3525c		Rv3525c
8	112	1	P71875	Rv3526		kshA	155	44208	32	6	21	4	50.5	386	Rv3526			Rv3526
8	151	1	I6XHH2	Rv3531c	RVBD_3531cT.1	hypothetical protein	89	41876	30	3	15	2	35.5	375	Rv3531c		Rv3531c
9	88	1	P9WMK5	Rv3534c	RVBD_3534cT.1	4-hydroxy-2-oxovalerate aldolase	199	36420	37	8	20	7	53.2	346	Rv3534c	Rv3534c
9	99	1	P9WQH3	Rv3535c	RVBD_3535cT.1	acetaldehyde dehydrogenase	117	31989	18	6	14	5	59.1	303	Rv3535c	Rv3535c
10	91	1	I6XHH5	Rv3536c	RVBD_3536cT.1	2-keto-4-pentenoate hydratase	200	27874	21	9	13	5	61.7	261	Rv3536c			Rv3536c
16	67	1	I6XHI0	Rv3541c	RVBD_3541cT.1	hypothetical protein	91	13943	3	2	3	2	25.6	129	Rv3541c			Rv3541c
10	128	1	I6YGF8	Rv3542c	RVBD_3542cT.1	hypothetical protein	110	33950	29	3	20	3	58.8	311
8	256	1	P71858	Rv3543c	RVBD_3543cT.1	hypothetical protein	33	42689	20	1	16	1	38.5	387
10	203	1	P71857	Rv3544c	RVBD_3544cT.1	hypothetical protein	52	35446	21	1	16	1	47.8	339	Rv3544c		Rv3544c
8	66	1	I6XHI4	Rv3546	RVBD_3546T.1	acetyl-CoA C-acetyltransferase	377	41303	46	19	23	8	54.0	391	Rv3546			Rv3546
10	112	1	P71853	Rv3548c	RVBD_3548cT.1	oxidoreductase	150	31051	13	2	12	1	42.4	304
12	336	1	I6YCE1	Rv3549c	RVBD_3549cT.1	oxidoreductase	43	26839	17	1	17	1	73.4	259
11	392	1	I6Y3U6	Rv3550	RVBD_3550T.1	enoyl-CoA hydratase	36	26316	18	1	8	1	28.7	247	Rv3550	Rv3550
11	331	1	P9WPW1	Rv3551	RVBD_3551T.1	CoA-transferase alpha subunit	54	31703	16	2	15	2	36.6	292	Rv3551	Rv3551
11	284	1	P9WPV9	Rv3552	RVBD_3552T.1	CoA-transferase beta subunit	72	27376	23	4	19	4	63.6	250	Rv3552	Rv3552
8	37	1	I6XHJ3	Rv3556c	RVBD_3556cT.1	acetyl-CoA C-acetyltransferase	806	40877	65	33	33	14	73.6	386	Rv3556c			Rv3556c
11	130	1	I6YCF0	Rv3559c	RVBD_3559cT.1	3-oxoacyl-[acyl-carrier protein] reductase	202	27413	41	5	25	5	67.2	262	Rv3559c		Rv3559c
8	127	1	I6YGH7	Rv3562	RVBD_3562T.1	hypothetical protein	117	41307	44	3	18	3	48.0	377	Rv3562			Rv3562
10	140	1	P96845	Rv3563	RVBD_3563T.1	hypothetical protein	89	33466	18	4	13	4	47.0	319	Rv3563			Rv3563
8	236	1	P96847	Rv3565	RVBD_3565T.1	hypothetical protein	40	41055	22	2	19	2	58.5	388	Rv3565			Rv3565
10	41	1	P9WNW7	Rv3568c	RVBD_3568cT.1	iron-dependent extradiol dioxygenase	897	33561	80	34	34	14	82.3	300	Rv3568c			Rv3568c
10	34	1	P9WNH5	Rv3569c	RVBD_3569cT.1	4,5-9,10-diseco-3-hydroxy-5,9,17-trioxoandrosta-1	1227	31855	84	55	28	15	86.3	291	Rv3569c			Rv3569c
8	61	1	P9WJA1	Rv3570c		hsaA	416	43084	50	12	18	7	43.7	394	Rv3570c			Rv3570c
14	56	1	I6X7P2	Rv3572	RVBD_3572T.1	hypothetical protein	258	18730	25	6	7	3	59.1	176	Rv3572			Rv3572
11	218	1	I6YGJ4	Rv3576		lppH	96	25004	14	1	11	1	48.9	237	Rv3576		Rv3576
15	46	1	P9WKG5	Rv3581c	RVBD_3581cT.1	2-C-methyl-D-erythritol 2,4-cyclodiphosphate synthase	350	16448	11	6	6	3	40.3	159	Rv3581c			Rv3581c
14	146	1	P9WJG3	Rv3583c	RVBD_3583cT.1	CarD family transcriptional regulator	72	17896	8	4	2	1	13.0	162	Rv3583c	Rv3583c
15	5	1	P9WK63	Rv3584	RVBD_3584T.1	lipoprotein lpqE	2054	18807	96	58	13	7	74.2	182	Rv3584			Rv3584
9	10	1	O53572	Rv3587c	RVBD_3587cT.1	hypothetical protein	2215	27082	126	80	17	9	68.6	264	Rv3587c			Rv3587c
13	167	1	P9WPJ9	Rv3588c	RVBD_3588cT.1	carbonic anhydrase	54	21778	5	3	5	3	22.7	207	Rv3588c			Rv3588c
11	65	1	I6YGL1	Rv3591c	RVBD_3591cT.1	hypothetical protein	404	28524	31	17	19	11	73.2	257	Rv3591c		Rv3591c
16	66	1	P9WKH3	Rv3592	RVBD_3592T.1	hypothetical protein	92	11178	15	5	7	3	60.0	105	Rv3592			Rv3592
2	13	2	P9WPC9	Rv3596c	RVBD_3596cT.1	ATP-dependent Clp protease ATP-binding subunit ClpC	88	93495	47	3	30	3	27.8	848	Rv3596c			Rv3596c
17	114	1	P9WIP7	Rv3597c	RVBD_3597cT.1	protein lsr2	66	12091	5	2	4	1	37.5	112	Rv3597c	Rv3597c
11	314	1	P9WPA1	Rv3600c	RVBD_3600cT.1	type III pantothenate kinase	61	29286	20	3	16	3	59.2	272	Rv3600c			Rv3600c
15	142	1	P9WNC5	Rv3607c	RVBD_3607cT.1	dihydroneopterin aldolase	75	14544	15	7	5	2	39.1	133	Rv3607c			Rv3607c
11	238	1	P9WND1	Rv3608c	RVBD_3608cT.1	dihydropteroate synthase 1	89	28825	13	1	13	1	34.3	280
12	227	1	P9WN57	Rv3609c	RVBD_3609cT.1	GTP cyclohydrolase 1	78	22381	9	3	8	3	33.2	202	Rv3609c			Rv3609c
12	85	1	P9WJD5	Rv3614c	RVBD_3614cT.1	ESX-1 secretion-associated protein EspD	215	19822	10	8	7	5	42.4	184	Rv3614c	Rv3614c
15	95	1	P9WJE1	Rv3616c	RVBD_3616cT.1	ESX-1 secretion-associated protein EspA	162	39864	27	15	7	1	23.5	392	Rv3616c
8	238	1	I6X7W8	Rv3618	RVBD_3618T.1	monooxygenase	39	43250	28	1	10	1	26.1	395	Rv3618		Rv3618
12	301	1	I6X7X3	Rv3623	RVBD_3623T.1	hypothetical protein	53	24822	9	1	8	1	60.0	240	Rv3623		Rv3623
13	64	1	P9WHQ9	Rv3624c		hpt	195	23589	7	5	6	5	32.4	216	Rv3624c
8	172	1	O06380	Rv3627c	RVBD_3627cT.1	D-alanyl-D-alanine carboxypeptidase/D-alanyl-D-alanine-endopeptidase	72	46806	42	2	28	2	52.9	461
13	25	1	P9WI55	Rv3628	RVBD_3628T.1	inorganic pyrophosphatase	497	18317	41	32	11	9	83.3	162	Rv3628			Rv3628
10	77	1	P9WN67	Rv3634c		galE1	331	33529	61	12	19	5	52.2	314	Rv3634c			Rv3634c
2	18	1	P9WG49	Rv3646c	RVBD_3646cT.1	DNA topoisomerase 1	970	102273	110	39	74	22	65.7	934	Rv3646c			Rv3646c
17	17	1	P9WP75	Rv3648c	RVBD_3648cT.1	cold shock protein	525	7366	40	27	7	3	86.6	67	Rv3648c			Rv3648c
11	420	1	O06359	Rv3649	RVBD_3649T.1	helicase	26	81360	19	1	14	1	23.5	771
8	201	1	I6YCP0	Rv3651	RVBD_3651T.1	hypothetical protein	58	37944	8	1	8	1	20.9	345
6	46	1	I6X811	Rv3666c	RVBD_3666cT.1	peptide/nickel transporter substrate-binding protein	49	58345	20	4	17	4	39.4	541	Rv3666c		Rv3666c
13	139	1	I6YGW2	Rv3668c	RVBD_3668cT.1	protease	72	23105	18	2	7	1	40.9	232	Rv3668c			Rv3668c
11	46	1	P9WHR9	Rv3671c	RVBD_3671cT.1	hypothetical protein	583	40696	55	21	23	7	59.2	397	Rv3671c			Rv3671c
12	330	1	P9WMH3	Rv3676	RVBD_3676T.1	CRP/FNR family transcriptional regulator, anaerobic regulatory protein	45	24776	10	2	10	2	50.0	224	Rv3676
10	201	1	I6XHY3	Rv3677c	RVBD_3677cT.1	hydrolase	52	28473	5	3	3	2	12.5	264	Rv3677c		Rv3677c
17	182	1	I6X824	Rv3678A	RVBD_3678AT.1	hypothetical protein	38	5911	3	1	3	1	92.5	53
15	37	1	I6YGW9	Rv3678c	RVBD_3678cT.1	hypothetical protein	476	15236	40	25	14	7	90.1	151	Rv3678c			Rv3678c
14	102	1	I6YGX2	Rv3682	RVBD_3682T.1	bifunctional membrane-associated penicillin-binding protein 1A/1B ponA2	110	84583	23	3	15	2	19.4	810	Rv3682		Rv3682
13	47	1	I6X831	Rv3688c	RVBD_3688cT.1	hypothetical protein	268	16691	23	11	6	2	32.5	154	Rv3688c	Rv3688c
8	241	1	I6YGX9	Rv3692	RVBD_3692T.1	MoxR-like ATPase	37	37913	29	2	21	2	49.7	358
7	56	1	P9WPK1	Rv3696c		glpK	197	55793	44	11	36	8	71.0	517	Rv3696c			Rv3696c
11	77	1	O69667	Rv3699	RVBD_3699T.1	methyltransferase	336	24983	39	18	13	10	66.1	233	Rv3699			Rv3699
13	62	1	I6XI06	Rv3705c	RVBD_3705cT.1	hypothetical protein	200	22345	16	5	12	2	29.9	214	Rv3705c			Rv3705c
12	300	1	P9WNX5	Rv3708c	RVBD_3708cT.1	aspartate-semialdehyde dehydrogenase	53	36208	11	1	11	1	30.4	345	Rv3708c			Rv3708c
4	11	1	P9WQB3	Rv3710		leuA	1393	70038	109	57	57	26	83.1	644	Rv3710			Rv3710
15	26	1	P9WNR9	Rv3716c	RVBD_3716cT.1	hypothetical protein	634	13349	50	22	13	4	91.0	133	Rv3716c		Rv3716c
12	17	1	I6Y4D2	Rv3717	RVBD_3717T.1	N-acetylmuramoyl-L-alanine amidase	581	24821	51	28	26	14	94.2	241	Rv3717	Rv3717
10	93	1	O69687	Rv3720	RVBD_3720T.1	cyclopropane-fatty-acyl-phospholipid synthase	197	46824	32	6	21	5	51.9	420
8	27		P9WNT9	Rv3721c	RVBD_3721cT.1	DNA polymerase III subunit gamma/tau	28	61885	34	1	26	1	34.9	578
8	13	1	O69689	Rv3722c		Rv3722c	2157	47279	211	96	51	28	92.0	435	Rv3722c			Rv3722c
8	175	1	O69697	Rv3730c	RVBD_3730cT.1	DNA ligase D	67	38519	35	2	12	2	36.1	346	Rv3730c		Rv3730c
15	12	1	O69714	Rv3747	RVBD_3747T.1	hypothetical protein	1393	13531	85	55	14	10	92.9	127	Rv3747			Rv3747
15	92	1	O69715	Rv3748	RVBD_3748T.1	hypothetical protein	166	12690	11	4	6	3	52.9	119	Rv3748			Rv3748
8	261	1	L0TGF0	Rv3749c		Rv3749c	31	18511	42	1	5	1	33.1	169
12	238	1	O69720	Rv3753c	RVBD_3753cT.1	hypothetical protein	73	17906	5	1	5	1	19.9	166
11	101	1	O69721	Rv3754	RVBD_3754T.1	prephenate dehydrogenase	261	30972	30	9	21	6	59.5	301	Rv3754		Rv3754
13	79	1	O86358	Rv3755c	RVBD_3755cT.1	hypothetical protein	138	21988	10	3	9	2	59.3	199	Rv3755c			Rv3755c
11	47	1	O69725	Rv3759c	RVBD_3759cT.1	osmoprotectant transporter substrate-binding protein	580	33337	47	24	22	8	67.3	315	Rv3759c			Rv3759c
13	2	1	P9WK61	Rv3763	RVBD_3763T.1	lipoprotein lpqH	3129	15138	139	112	12	5	64.2	159	Rv3763			Rv3763
11	321	1	O69731	Rv3766	RVBD_3766T.1	hypothetical protein	57	24590	9	1	9	1	55.5	229	Rv3766	Rv3766
10	83		P9WFH5	Rv3767c	RVBD_3767cT.1	hypothetical protein	42	34734	9	1	5	1	15.0	314
16	125	1	P72035	Rv3768	RVBD_3768T.1	hypothetical protein	49	13159	2	1	2	1	18.5	119	Rv3768			Rv3768
8	92	1	P9WML5	Rv3772		hisC2	205	37984	40	10	25	7	56.7	353	Rv3772			Rv3772
11	206		P72040	Rv3773c	RVBD_3773cT.1	hypothetical protein	48	20712	13	2	10	1	57.2	194	Rv3773c		Rv3773c
10	7	1	P75019	Rv3774	RVBD_3774T.1	enoyl-CoA hydratase	3894	29083	250	150	34	22	92.7	274	Rv3774			Rv3774
10	211	1	P72043	Rv3777	RVBD_3777T.1	oxidoreductase	48	33942	8	1	6	1	18.6	328	Rv3777
8	212	1	P9WQ67	Rv3778c	RVBD_3778cT.1	cysteine desulfurase	52	41826	35	1	17	1	37.7	398	Rv3778c
14	58	1	P9WKX3	Rv3780	RVBD_3780T.1	hypothetical protein	243	19504	29	6	14	4	71.3	178	Rv3780			Rv3780
11	299	1	P9WFH3	Rv3787c	RVBD_3787cT.1	hypothetical protein	65	33370	7	1	7	1	25.3	308
14	72	1	P9WKW7	Rv3788	RVBD_3788T.1	hypothetical protein	203	17396	14	4	7	3	49.1	161	Rv3788
8	270	1	P9WNL9	Rv3794	RVBD_3794T.1	arabinosyltransferase A	21	115652	78	1	32	1	40.2	1094
8	169	1	P72062	Rv3796	RVBD_3796T.1	hypothetical protein	73	39419	18	4	12	2	25.9	375	Rv3796		Rv3796
6	29	1	O53577	Rv3797	RVBD_3797T.1	acyl-CoA dehydrogenase fadE35	72	65282	15	3	15	3	31.7	593	Rv3797			Rv3797
6	12	1	O53578	Rv3799c	RVBD_3799cT.1	propionyl-CoA carboxylase beta chain	232	56644	29	8	22	7	47.1	522	Rv3799c			Rv3799c
1	3	1	I6X8D2	Rv3800c	RVBD_3800cT.1	polyketide synthase 13	4147	186330	511	199	104	53	66.9	1733	Rv3800c			Rv3800c
1	35	1	O53580	Rv3801c	RVBD_3801cT.1	fatty acid CoA ligase FadD32	212	69189	26	4	15	1	26.7	637	Rv3801c			Rv3801c
11	378	1	O53581	Rv3802c	RVBD_3802cT.1	hypothetical protein	41	35426	13	1	10	1	29.2	336
12	1	1	P9WQN7	Rv3803c	RVBD_3803cT.1	MPT51/MPB51 antigen	2862	31069	255	138	87	48	89.0	299	Rv3803c			Rv3803c
11	1	2	P9WQP3	Rv3804c	RVBD_3804cT.1	antigen 85-A	7971	35664	763	359	114	68	96.2	338	Rv3804c			Rv3804c
11	406	1	P9WIQ7	Rv3810	RVBD_3810T.1	exported repetitive protein	32	27683	4	1	3	1	14.4	284
1	1		P9WQE9	Rv3825c	RVBD_3825cT.1	phthioceranic/hydroxyphthioceranic acid synthase	50	225636	105	2	51	2	24.5	2126	Rv3825c	Rv3825c
7	92	1	P9WKW5	Rv3835	RVBD_3835T.1	hypothetical protein	82	47014	34	3	25	3	46.3	449
15	148	1	P96242	Rv3836	RVBD_3836T.1	hypothetical protein	71	15017	29	2	7	2	53.3	137	Rv3836
10	256	1	P9WIC3	Rv3838c	RVBD_3838cT.1	prephenate dehydratase	30	33613	19	1	8	1	33.3	321	Rv3838c		Rv3838c
14	32	1	P9WNE5	Rv3841	RVBD_3841T.1	bacterioferritin bfrB	532	20429	111	35	20	12	94.5	181	Rv3841			Rv3841
13	7	1	P9WGE7	Rv3846	RVBD_3846T.1	superoxide dismutase [Fe]	1579	23020	151	99	30	17	93.2	207	Rv3846			Rv3846
17	94	1	P9WJB7	Rv3849	RVBD_3849T.1	ESX-1 secretion-associated regulator EspR	82	14699	14	2	9	2	52.3	132	Rv3849		Rv3849
14	187	1	I6YHB0	Rv3852		hns	53	13815	13	1	5	1	32.1	134	Rv3852			Rv3852
14	86	1	P9WGY3	Rv3853	RVBD_3853T.1	RraA family protein	155	16225	38	8	12	4	68.8	157	Rv3853			Rv3853
11	154	1	P96221	Rv3856c	RVBD_3856cT.1	hydrolase	153	36679	20	6	17	5	46.0	335	Rv3856c		Rv3856c
7	115	1	P9WN19	Rv3858c	RVBD_3858cT.1	glutamate synthase, NADH/NADPH, small subunit	55	53418	20	3	18	3	37.5	488	Rv3858c	Rv3858c
1	40	1	P96218	Rv3859c	RVBD_3859cT.1	glutamate synthase	154	165839	96	8	46	6	32.5	1527	Rv3859c			Rv3859c
10	107	1	P9WJD3	Rv3864	RVBD_3864T.1	hypothetical protein	168	42042	47	11	30	6	54.7	402	Rv3864		Rv3864
17	48	1	P9WJD1	Rv3865	RVBD_3865T.1	ESX-1 secretion-associated protein EspF	152	10611	7	5	5	3	74.8	103	Rv3865			Rv3865
12	20	1	O69732	Rv3867	RVBD_3867T.1	hypothetical protein	554	19933	23	18	11	8	94.5	183	Rv3867			Rv3867
10	133	1	P9WPH9	Rv3868	RVBD_3868T.1	ESX-1 secretion system protein EccA1	105	62387	28	2	22	2	27.2	573	Rv3868			Rv3868
9	82	1	P9WNR7	Rv3869	RVBD_3869T.1	ESX-1 secretion system protein eccB1	227	51061	43	7	17	3	34.2	480	Rv3869			Rv3869
15	190	1	P9WIG7	Rv3872	RVBD_3872T.1	PE family protein	38	9922	4	1	2	1	24.2	99
15	1	1	P9WNK5	Rv3874	RVBD_3874T.1	ESAT-6-like protein esxB	11699	10787	537	385	37	21	94.0	100	Rv3874			Rv3874
17	1	1	P9WNK7	Rv3875	RVBD_3875T.1	early secretory antigenic target	8929	9898	529	344	49	32	93.7	95	Rv3875			Rv3875
11	171	1	P9WJC1	Rv3879c	RVBD_3879cT.1	hypothetical protein	136	74447	34	6	27	4	33.5	729	Rv3879c		Rv3879c
16	12	1	P9WJB9	Rv3880c	RVBD_3880cT.1	hypothetical protein	746	12192	26	21	6	2	51.3	115	Rv3880c
8	32	1	P9WJD9	Rv3881c	RVBD_3881cT.1	ESX-1 secretion-associated protein EspB	933	47564	66	32	29	11	65.7	460	Rv3881c			Rv3881c
8	217	1	O05461	Rv3883c	RVBD_3883cT.1	type VII secretion-associated serine protease mycosin	50	45090	10	1	9	1	22.4	446	Rv3883c		Rv3883c
11	252	1	O05458	Rv3886c	RVBD_3886cT.1	type VII secretion-associated serine protease mycosin	82	55559	31	3	27	2	44.4	550
17	70	1	P9WNI1	Rv3890c	RVBD_3890cT.1	esat-6 like protein esxC	99	9914	1	1	1	1	22.1	95
17	142	1	O05453	Rv3891c	RVBD_3891cT.1	esat-6 like protein esxD	55	11186	18	5	6	2	29.9	107
15	199	1	O05450	Rv3894c	RVBD_3894cT.1	type VII secretion protein EccCa	37	153604	107	3	27	1	19.4	1396	Rv3894c
14	163	1	O05443	Rv3902c	RVBD_3902cT.1	hypothetical protein	61	19810	15	1	5	1	33.5	176	Rv3902c			Rv3902c
13	174	1	P9WJK3	Rv3910	RVBD_3910T.1	integral membrane protein MviN	50	123487	50	1	22	1	28.5	1184
9	98	1	P9WHH1	Rv3913	RVBD_3913T.1	thioredoxin reductase	121	35621	31	6	14	4	43.0	335	Rv3913		Rv3913
15	16	1	P9WG67	Rv3914	RVBD_3914T.1	thioredoxin	1015	12537	68	44	7	4	54.3	116	Rv3914			Rv3914
11	337	1	O53594	Rv3916c	RVBD_3916cT.1	hypothetical protein	53	26593	9	2	9	2	46.3	244
12	37	1	O53598	Rv3920c	RVBD_3920cT.1	spoIIIJ-associated protein	395	20546	27	14	16	11	88.2	187	Rv3920c			Rv3920c
