# Supplementary material for: Potential Plasticity of the Mannoprotein Repertoire Associated to Mycobacterium tuberculosis Virulence Unveiled by Mass Spectrometry-Based Glycoproteomics
Source: Molecules. 2020 May 18;25(10):2348. doi: 10.3390/molecules25102348 (PMC7287972; doi:10.3390/molecules25102348)
Supplement: Supplementary file 1 [file molecules-25-02348-s001.zip › TableS5_(Raw Data_qPCR_pBlaF).xlsx]

## Sheet: Expression pBlaF_Rv1002c
Table S5: Relative expression of Rv1002c in the Mtb strain overexpressing the PMTub gene (CP strain).
Measured for the exponential an stationnary growth phases
OD 600nm	Gene	ct1	ct2	ct3	ct4
OD=0.5	Ref-Wt	20.476	19.722	19.344	19.07
	Target-Wt	23.047	23.442	24.195	23.82
	Ref-Cp	25.328	25.219	25.029	25.103
	Target-Cp	25.83	27.921	27.98	28.056
OD=1	Ref-Wt	19.947	19.708	20.297	18.938
	Target-Wt	24.594	22.633	25.012	25.09
	Ref-Cp	22.801	23.162	23.317	21.528
	Target-Cp	24.999	25.394	24.743	25.21
	Ref= Housekeeping gene RpoB
	Target= Rv1002c
