# Supplementary material for: Potential Plasticity of the Mannoprotein Repertoire Associated to Mycobacterium tuberculosis Virulence Unveiled by Mass Spectrometry-Based Glycoproteomics
Source: Molecules. 2020 May 18;25(10):2348. doi: 10.3390/molecules25102348 (PMC7287972; doi:10.3390/molecules25102348)
Supplement: Supplementary file 1 [file molecules-25-02348-s001.zip › TableS4_(Candidat GPept-Cp).xlsx]

## Sheet: Validated Protein
List of the validated proteins detected in the culture filtrate of the Mtb H37Rv complemented strain, grown for 6 weeks on the synthetic glycerol containing Sauton medium.
prot_hit_num	prot_family_member	Prot Acess.#	Kegg mtu gene	mtv cross-ref.	description	prot_score	prot_mass	prot_matches	prot_matches_sig	prot_sequences	prot_sequences_sig	prot_cover	prot_len
110	1	P9WNU1	Rv0002	RVBD_0002T.1	DNA polymerase III subunit beta	2951	42087	165	165	20	20	56.2	402
493	1	P9WG45	Rv0005	RVBD_0005T.1	DNA gyrase subunit B	280	78391	15	15	13	13	23.7	714
568	1	P9WG47	Rv0006	RVBD_0006T.1	DNA gyrase subunit A	177	92218	13	13	8	8	8.9	838
961	1	P9WMA7	Rv0007	RVBD_0007T.1	hypothetical protein	33	31054	1	1	1	1	3.6	304
250	1	P9WHW3	Rv0009	RVBD_0009T.1	peptidyl-prolyl cis-trans isomerase A	934	19228	44	44	10	10	45.1	182
696	1	L0T243	Rv0012	RVBD_0012T.1	hypothetical protein	97	28373	5	5	2	2	7.3	262
166	1	P9WI81	Rv0014c	RVBD_0014cT.1	serine/threonine-protein kinase pknB	1824	66469	51	51	8	8	14.7	626
997	1	P9WKD1	Rv0016c	RVBD_0016cT.1	penicillin-binding protein A	31	51544	2	2	2	2	3.1	491
58	1	P71590	Rv0020c	RVBD_0020cT.1	hypothetical protein	5589	56846	266	266	31	31	51.4	527
912	1	P71594	Rv0024	RVBD_0024T.1	secreted protein	38	30290	1	1	1	1	3.6	281
121	1	P9WIM9	Rv0040c	RVBD_0040cT.1	secreted proline rich protein mtc28	2643	31904	157	157	9	9	33.9	310
174	1	P9WFV1	Rv0041	RVBD_0041T.1	leucyl-tRNA synthetase	1660	107528	70	70	19	19	22.1	969
623	1	P71701	Rv0044c	RVBD_0044cT.1	oxidoreductase	136	28506	4	4	3	3	11.0	264
406	1	P9WKI1	Rv0046c	RVBD_0046cT.1	inositol-3-phosphate synthase	429	40069	21	21	4	4	12.0	367
799	1	P9WM87	Rv0048c	RVBD_0048cT.1	membrane protein	57	30798	1	1	1	1	4.2	289
385	1	P71707	Rv0050	RVBD_0050T.1	peptidoglycan glycosyltransferase	487	70999	17	17	4	4	6.9	677
280	1	I6Y6S3	Rv0052	RVBD_0052T.1	hypothetical protein	817	22997	28	28	5	5	26.4	212
98	1	P9WGD5	Rv0054	RVBD_0054T.1	single-stranded DNA-binding protein	3430	17343	169	169	20	20	73.2	164
563	1	P9WH79	Rv0056	RVBD_0056T.1	50S ribosomal protein L9	186	16160	7	7	4	4	25.0	152
297	1	I6X8E6	Rv0061c	RVBD_0061AcT.1	hypothetical protein	765	11805	60	60	8	8	53.6	112
393	1	Q79G13	Rv0062	RVBD_0062T.1	endoglucanase	470	39949	24	24	11	11	37.1	380
176	1	O53608	Rv0063	RVBD_0063T.1	oxidoreductase	1644	49271	76	76	13	13	34.0	479
305	1	P9WFL5	Rv0064	RVBD_0064T.1	hypothetical protein	730	107360	26	26	6	6	4.4	979
537	1	O53611	Rv0066c	RVBD_0066cT.1	isocitrate dehydrogenase, NADP-dependent	224	82498	24	24	8	8	11.7	745
681	1	P9WGI7	Rv0070c	RVBD_0070cT.1	serine hydroxymethyltransferase 2	105	45497	3	3	2	2	4.5	425
314	1	O53619	Rv0074	RVBD_0074T.1	hypothetical protein	705	42765	26	26	3	3	9.2	411
262	1	O53620	Rv0075	RVBD_0075T.1	cystathionine beta-lyase	885	42739	43	43	7	7	24.4	390
237	1	O53623	Rv0078	RVBD_0078AT.1	hypothetical protein	1019	21599	25	25	3	3	18.3	197
948	1	P9WM73	Rv0088	RVBD_0088T.1	hypothetical protein	34	24634	2	2	1	1	3.1	224
1057	1	P9WG83	Rv0097	RVBD_0097T.1	oxidoreductase	25	32621	1	1	1	1	2.1	289
813	1	P9WPT9	Rv0103c	RVBD_0103cT.1	cation-transporting P-type ATPase B	55	77461	3	3	2	2	2.4	752
781	1	O53638	Rv0116c	RVBD_0116cT.1	hypothetical protein	63	26899	4	4	3	3	14.7	251
930	1	O07173	Rv0123	RVBD_0123T.1	hypothetical protein	36	13615	2	2	2	2	13.9	122
22	1	O07175	Rv0125	RVBD_0125T.1	serine protease pepA	10655	34905	417	417	54	54	58.9	355
246	1	P9WQ19	Rv0126	RVBD_0126T.1	trehalose synthase	957	68550	60	60	14	14	28.6	601
363	1	O07177	Rv0127	RVBD_0127T.1	hypothetical protein	548	49848	27	27	11	11	32.3	455
4	4	P9WQN9	Rv0129c	RVBD_0129cT.1	antigen 85-C	6842	36748	539	539	41	41	53.8	340
938	1	P96808	Rv0131c	RVBD_0131cT.1	acyl-CoA dehydrogenase	35	50192	5	5	2	2	4.9	447
594	1	P96818	Rv0141c	RVBD_0141cT.1	hypothetical protein	157	15480	7	7	2	2	21.3	136
459	1	P96821	Rv0144	RVBD_0144T.1	transcriptional regulator, tetR-family	335	30624	19	19	7	7	27.1	280
116		P96824	Rv0147	RVBD_0147T.1	aldehyde dehydrogenase	63	55001	4	4	1	1	1.6	506
312	1	P96825	Rv0148	RVBD_0148T.1	oxidoreductase	711	29760	20	20	12	12	63.3	286
661	1	P96831	Rv0154c	RVBD_0154cT.1	acyl-CoA dehydrogenase	114	44315	3	3	1	1	4.0	403
717	1	P96832	Rv0155	RVBD_0155T.1	NAD	88	37671	2	2	1	1	3.3	366
455	1	P96834	Rv0157	RVBD_0157AT.1	hypothetical protein	344	4825	41	41	8	8	38.1	42
90	1	O07406	Rv0161	RVBD_0161T.1	oxidoreductase	3639	47326	88	88	11	11	30.5	449
451	1	O07408	Rv0163	RVBD_0163T.1	acyl-CoA thioester hydrolase	351	16597	49	49	3	3	17.2	151
639	1	L7N657	Rv0164	RVBD_0164T.1	hypothetical protein	127	17727	9	9	4	4	24.8	161
529	1	Q79FZ9	Rv0169	RVBD_0169T.1	virulence factor Mce family protein	232	47757	14	14	2	2	3.7	454
634	1	O07414	Rv0170	RVBD_0170T.1	virulence factor Mce family protein	131	37704	8	8	2	2	3.2	346
946	1	O07415	Rv0171	RVBD_0171T.1	virulence factor Mce family protein	34	53784	5	5	3	3	14.4	515
448	1	O07416	Rv0172	RVBD_0172T.1	virulence factor Mce family protein	357	56481	34	34	1	1	1.7	530
415	1	O07417	Rv0173	RVBD_0173T.1	virulence factor Mce family protein	408	42213	36	36	4	4	5.9	390
404	1	L0T2W6	Rv0174	RVBD_0174T.1	virulence factor Mce family protein	442	54004	15	15	9	9	16.7	515
54	1	O07419	Rv0175	RVBD_0175T.1	MCE-associated membrane protein	5726	22342	171	171	10	10	25.8	213
55	x	O07422	Rv0178	Rv0178_Rv0178	virulence factor Mce family protein	5405	25864	84	84	3	3	18.4	244
55	1	O07422	Rv0178	RVBD_0178T.1	hypothetical protein	5708	25896	91	91	4	4	18.9	244
990	1	O07423	Rv0179c	RVBD_0179cT.1	lipoprotein lprO	32	39136	1	1	1	1	2.4	369
169	x	O07430	Rv0186	Rv0186A_mymT	Mycobacterial Copper-binding metallothionein(mymT)	1777	5715	86	86	3	3	84.9	53
820	1	O07431	Rv0187	RVBD_0187T.1	methyltransferase	54	23083	6	6	1	1	4.1	220
164	1	P9WKJ5	Rv0189c	RVBD_0189cT.1	dihydroxy-acid dehydratase	1838	59314	88	88	28	28	56.3	575
435	1	O07434	Rv0190	RVBD_0190T.1	hypothetical protein	371	10358	21	21	2	2	22.9	96
917	1	O07436	Rv0192	RVBD_0192T.1	hypothetical protein	38	38879	2	2	1	1	3.0	366
647	1	O07436	Rv0192	RVBD_0192AT.1	hypothetical protein	120	11467	8	8	3	3	19.0	100
97		O07437	Rv0193c	RVBD_0193cT.1	hypothetical protein	36	69099	1	1	1	1	1.0	615
1023	1	O53645	Rv0194	RVBD_0194T.1	ATP-binding cassette, subfamily C	29	129170	1	1	1	1	0.4	1194
738	1	I6X8R2	Rv0198c	RVBD_0198cT.1	endopeptidase	80	73868	5	5	3	3	5.3	663
377	1	I6X8R5	Rv0203	RVBD_0203T.1	hypothetical protein	515	13892	26	26	4	4	22.1	136
180	1	P9WJV5	Rv0206c	RVBD_0206cT.1	transmembrane transporter mmpL3	1614	100841	40	40	4	4	4.6	944
338		P96392	Rv0210	RVBD_0210T.1	hypothetical protein	29	52314	1	1	1	1	1.2	492
61	1	P9WIH3	Rv0211	RVBD_0211T.1	phosphoenolpyruvate carboxykinase [GTP]	5332	67210	279	279	19	19	35.8	606
1090	1	P96396	Rv0214	RVBD_0214T.1	long chain acyl-CoA synthetase	21	58851	1	1	1	1	1.5	537
434	1	I6Y340	Rv0216	RVBD_0216T.1	hypothetical protein	371	35766	22	22	10	10	30.6	337
396	1	P96404	Rv0222	RVBD_0222T.1	enoyl-CoA hydratase	463	27263	27	27	11	11	43.9	262
553	1	I6X8S7	Rv0223c	RVBD_0223cT.1	aldehyde dehydrogenase	200	51125	9	9	4	4	9.7	487
638	1	P96409	Rv0227c	RVBD_0227cT.1	hypothetical protein	129	45500	4	4	3	3	9.7	421
915	1	L0T5V6	Rv0229c	RVBD_0229cT.1	toxin	38	15016	2	2	1	1	5.1	137
52	2	P9WHN9	Rv0230c	RVBD_0230cT.1	phosphotriesterase	161	35863	8	8	6	6	17.5	326
190	1	P96414	Rv0231	RVBD_0231T.1	acyl-CoA dehydrogenase	1433	63455	46	46	16	16	38.2	568
37	1	P9WNX9	Rv0234c	RVBD_0234cT.1	succinate-semialdehyde dehydrogenase [NADP+] 1	7608	54266	180	180	11	11	33.5	511
956	1	P96419	Rv0236c	RVBD_0236cT.1	hypothetical protein	34	146189	1	1	1	1	0.5	1400
91	1	L7N6B0	Rv0237	RVBD_0237T.1	beta-glucosidase	3634	39495	200	200	22	22	47.2	388
24	1	I6Y778	Rv0242c	RVBD_0242cT.1	3-oxoacyl-[acyl-carrier protein] reductase	9989	46801	423	423	31	31	70.5	454
227	1	O86361	Rv0243	RVBD_0243T.1	acetyl-CoA C-acetyltransferase	1123	46079	82	82	19	19	48.6	440
555	2	O53666	Rv0244c	RVBD_0244cT.1	acyl-CoA dehydrogenase fadE5	138	66005	7	7	3	3	7.2	611
609		O53667	Rv0245	RVBD_0245T.1	oxidoreductase	28	17028	1	1	1	1	4.3	162
301	1	O53670	Rv0248c	RVBD_0248cT.1	succinate dehydrogenase flavoprotein subunit	755	70636	39	39	13	13	25.9	646
191	1	O53672	Rv0250c	RVBD_0250cT.1	hypothetical protein	1410	10889	109	109	9	9	80.4	97
672	1	O53673	Rv0251c	RVBD_0251cT.1	heat shock protein hsp	108	17775	8	8	2	2	12.6	159
1020	1	O53674	Rv0252	RVBD_0252T.1	nitrite reductase [NAD	29	90296	2	2	1	1	1.1	853
801	1	P95221	Rv0264c	RVBD_0264cT.1	hypothetical protein	57	22451	8	8	1	1	4.3	210
619	1	L7N6B2	Rv0265c	RVBD_0265cT.1	iron complex transporter substrate-binding protein	137	35262	7	7	4	4	10.3	330
843	1	P95223	Rv0266c	RVBD_0266cT.1	5-oxoprolinase	48	129570	2	2	2	2	1.5	1209
152	4	P95226	Rv0269c	RVBD_0269cT.1	DNA polymerase LigD, polymerase domain-containing protein	41	44013	3	3	2	2	3.8	397
384	1	P95227	Rv0270	RVBD_0270T.1	fatty-acyl-CoA synthase	488	59856	26	26	6	6	12.1	560
932	1	P95229	Rv0272c	RVBD_0272cT.1	hypothetical protein	36	41052	1	1	1	1	2.7	377
302	1	O53680	Rv0274	RVBD_0274T.1	glyoxalase/bleomycin resistance protein/dioxygenase	745	21068	39	39	2	2	10.4	193
739	1	P9WI45	Rv0280	RVBD_0280T.1	PPE family protein	79	54673	2	2	1	1	1.9	536
979	1	P9WFI9	Rv0281	RVBD_0281T.1	hypothetical protein	32	32978	1	1	1	1	3.0	302
137	1	P9WNR3	Rv0283	RVBD_0283T.1	ESX-3 secretion system protein eccB3	2182	55908	104	104	9	9	8.6	538
867	1	P9WNA9	Rv0284	RVBD_0284T.1	ESX-3 secretion system protein eccC3	44	145080	1	1	1	1	1.0	1330
78	1	L7N695	Rv0285	RVBD_0285T.1	PE family protein	3953	9560	178	178	13	13	51.0	102
207	1	O53695	Rv0291	RVBD_0291T.1	type VII secretion-associated serine protease mycosin	1260	46099	61	61	19	19	53.8	461
1021	1	O53697	Rv0293c	RVBD_0293cT.1	hypothetical protein	29	43943	1	1	1	1	2.5	400
303	1	Q6MX51	Rv0296c	RVBD_0296cT.1	sulfatase	739	51814	37	37	11	11	36.1	465
808	1	P9WFB9	Rv0301	RVBD_0301T.1	toxin	56	15736	1	1	1	1	7.8	141
242	1	O07236	Rv0309	RVBD_0309T.1	hypothetical protein	994	22514	37	37	6	6	20.6	218
755	1	O07237	Rv0310c	RVBD_0310cT.1	hypothetical protein	72	18231	2	2	2	2	12.3	163
1025	1	O07239	Rv0312	RVBD_0312T.1	hypothetical protein	29	64104	1	1	1	1	1.1	620
278	1	O07241	Rv0314c	RVBD_0314cT.1	hypothetical protein	820	22517	52	52	2	2	10.5	220
82	1	O07242	Rv0315	RVBD_0315T.1	hypothetical protein	3767	32165	174	174	16	16	53.1	294
1082	1	P9WIJ5	Rv0319	RVBD_0319T.1	pyrrolidone-carboxylate peptidase	22	23178	1	1	1	1	9.9	222
372	1	P9WP17	Rv0321	RVBD_0321T.1	deoxycytidine triphosphate deaminase	525	20857	24	24	5	5	25.3	190
935	1	L0T643	Rv0323c	RVBD_0323cT.1	hypothetical protein	35	24166	1	1	1	1	3.1	223
962	1	O08446	Rv0324	RVBD_0324T.1	transcriptional regulator, arsR-family	33	24107	1	1	1	1	3.5	226
510	1	O07255	Rv0331	RVBD_0331T.1	oxidoreductase	252	40763	18	18	7	7	21.1	388
392	1	O33273	Rv0333	RVBD_0333T.1	hypothetical protein	474	13066	19	19	5	5	55.6	124
337	1	P9WJ97	Rv0341	RVBD_0341T.1	isoniazid-inducible protein iniB	624	43894	41	41	8	8	5.0	479
988	1	O06295	Rv0344c	RVBD_0344cT.1	lipoprotein lpqJ	32	19297	1	1	1	1	5.9	186
591	1	O06298	Rv0347	RVBD_0347T.1	hypothetical protein	159	36574	16	16	1	1	2.4	328
2	1	P9WMJ9	Rv0350	RVBD_0350T.1	chaperone dnaK	42847	66790	2024	2024	107	107	77.8	625
77	1	P9WMT5	Rv0351	RVBD_0351T.1	protein grpE	3984	24518	162	162	14	14	43.0	235
971	1	I6Y7L4	Rv0355c	RVBD_0355cT.1	PPE family protein	32	326704	1	1	1	1	0.3	3300
643	1	O06307	Rv0356c	RVBD_0356cT.1	hypothetical protein	123	22896	4	4	1	1	4.2	214
851	2	O06310	Rv0360c	RVBD_0360cT.1	hypothetical protein	42	15320	5	5	2	2	13.1	145
426	1	O06311	Rv0361	RVBD_0361T.1	hypothetical protein	383	29964	18	18	4	4	14.2	275
89	1	P9WQA3	Rv0363c	RVBD_0363cT.1	fructose-bisphosphate aldolase	3664	36522	185	185	26	26	74.1	344
1038	1	O53701	Rv0366c	RVBD_0366cT.1	hypothetical protein	27	21363	1	1	1	1	6.6	197
33	1	Q6MX43	Rv0379	RVBD_0379T.1	preprotein translocase subunit secE2	8104	7961	159	159	6	6	73.2	71
552	1	O53715	Rv0380c	RVBD_0380cT.1	methyltransferase	200	19899	8	8	2	2	9.8	183
74	x	P9WPD1	Rv0384c	Rv0384c_clpB	Chaperone protein ClpB	4100	92480	189	189	43	43	48.6	848
74	1	P9WPD1	Rv0384c	RVBD_0384cT.1	chaperone ClpB	4337	92512	200	200	44	44	49.6	848
1067	1	O53720	Rv0386	RVBD_0386T.1	transcriptional regulator, luxR/uhpA-family	25	116719	1	1	1	1	1.2	1085
796	1	P95198	Rv0390	RVBD_0390T.1	hypothetical protein	58	15383	4	4	3	3	18.6	140
218	1	P9WGB5	Rv0391	RVBD_0391T.1	O-succinylhomoserine sulfhydrylase	1169	43318	37	37	14	14	50.0	406
942	1	P95201	Rv0393	RVBD_0393T.1	13E12 repeat family protein	35	45695	1	1	1	1	2.3	441
578	1	P95202	Rv0394c	RVBD_0394cT.1	secreted protein	168	25263	12	12	1	1	4.2	239
244	1	P95205	Rv0397	RVBD_0397AT.1	hypothetical protein	967	8499	34	34	5	5	48.8	82
96	1	P95206	Rv0398c	RVBD_0398cT.1	secreted protein	3469	21642	101	101	12	12	58.2	213
475	1	P95208	Rv0400c	RVBD_0400cT.1	glutaryl-CoA dehydrogenase	310	42271	19	19	6	6	16.7	395
1047	1	P9WJV9	Rv0402c	RVBD_0402cT.1	transmembrane transporter mmpL1	27	104772	1	1	1	1	1.4	958
854	1	P9WNE1	Rv0407	RVBD_0407T.1	F420-dependent glucose-6-phosphate dehydrogenase	47	36966	4	4	3	3	6.0	336
885	1	P9WHP1	Rv0408	RVBD_0408T.1	phosphate acetyltransferase	42	72903	1	1	1	1	1.3	690
908	1	P9WQH1	Rv0409	RVBD_0409T.1	acetate kinase	39	41293	1	1	1	1	2.6	385
506	1	P9WI73	Rv0410c	RVBD_0410cT.1	serine/threonine protein kinase	254	81527	4	4	2	2	2.8	750
588	1	P96257	Rv0411c	RVBD_0411cT.1	polar amino acid transporter substrate-binding protein	160	35384	6	6	2	2	7.6	328
986	1	P96261	Rv0415	RVBD_0415T.1	glycine oxidase ThiO	32	36512	1	1	1	1	2.6	340
194	1	P96264	Rv0418	RVBD_0418T.1	aminopeptidase	1375	52010	75	75	16	16	41.4	500
1024	1	P96265	Rv0419	RVBD_0419T.1	aminopeptidase	29	52915	1	1	1	1	1.2	498
939	1	P9WG77	Rv0422c	RVBD_0422cT.1	hydroxymethylpyrimidine/phosphomethylpyrimidine kinase	35	27493	1	1	1	1	4.2	265
69	1	P9WG79	Rv0423c	RVBD_0423cT.1	phosphomethylpyrimidine synthase	4745	59860	147	147	21	21	40.6	547
758	1	P96274	Rv0428c	RVBD_0428cT.1	hypothetical protein	71	32630	2	2	1	1	3.6	302
253	1	P96277	Rv0431	RVBD_0431T.1	hypothetical protein	903	16927	31	31	3	3	18.3	164
149	1	P9WGE9	Rv0432	RVBD_0432T.1	superoxide dismutase [Cu-Zn]	1983	23830	54	54	12	12	47.9	240
5	1	P9WPE7	Rv0440	RVBD_0440T.1	chaperonin 1	33168	56692	1391	1391	82	82	73.7	540
1042	1	P9WI41	Rv0442c	RVBD_0442cT.1	PPE family protein	27	47218	2	2	1	1	2.3	487
436	1	O53728	Rv0443	RVBD_0443T.1	hypothetical protein	371	18947	21	21	4	4	23.4	171
394	1	P9WGH7	Rv0445c	RVBD_0445cT.1	RNA polymerase sigma factor sigK	466	21022	19	19	2	2	11.8	187
454	1	O53740	Rv0455c	RVBD_0455cT.1	hypothetical protein	348	16629	11	11	3	3	25.7	148
670	1	O07178	Rv0457c	RVBD_0457cT.1	prolyl oligopeptidase	109	74418	2	2	1	1	1.6	673
116	2	P9WNY1	Rv0458	RVBD_0458T.1	aldehyde dehydrogenase	90	54540	5	5	2	2	3.7	507
941	1	O53744	Rv0459	RVBD_0459T.1	hypothetical protein	35	17205	2	2	1	1	4.3	163
9	1	P9WHH9	Rv0462	RVBD_0462T.1	dihydrolipoyl dehydrogenase	23202	49208	701	701	38	38	81.5	464
823	1	O53749	Rv0464c	RVBD_0464cT.1	alkylhydroperoxidase AhpD family core domain-containing protein	53	21291	3	3	1	1	4.7	190
189	1	P9WKK7	Rv0467	RVBD_0467T.1	isocitrate lyase	1447	47057	44	44	10	10	27.6	428
168	1	P9WNP7	Rv0468	RVBD_0468T.1	3-hydroxybutyryl-CoA dehydrogenase	1781	30709	66	66	14	14	64.0	286
311	2	P9WPB3	Rv0470c	RVBD_0470cT.1	cyclopropane mycolic acid synthase 3	692	33007	50	50	5	5	16.7	287
1019	1	P9WMD9	Rv0472c	RVBD_0472cT.1	transcriptional regulator, tetR-family	29	26400	2	2	2	2	6.0	234
602	1	P9WIP9	Rv0475	RVBD_0475T.1	heparin-binding hemagglutinin	148	21522	4	4	2	2	11.6	199
71	1	P9WKV9	Rv0477	RVBD_0477T.1	hypothetical protein	4582	15649	124	124	11	11	57.4	148
248	1	P9WP03	Rv0478	RVBD_0478T.1	deoxyribose-phosphate aldolase	944	22054	30	30	9	9	50.0	224
902	1	P9WKV7	Rv0479c	RVBD_0479cT.1	hypothetical protein	40	37025	3	3	1	1	2.0	348
620	1	P9WJ01	Rv0480c	RVBD_0480cT.1	UPF0012 hydrolase	137	28977	6	6	3	3	11.4	280
556	1	P9WKV3	Rv0483	RVBD_0483T.1	lipoprotein lprQ	197	47861	6	6	2	2	5.1	451
654	1	P9WIC9	Rv0489	RVBD_0489T.1	2,3-bisphosphoglycerate-dependent phosphoglycerate mutase	118	27199	3	3	3	3	18.9	249
603		P9WGL9	Rv0491	RVBD_0491T.1	sensory transduction protein regX3	23	24834	1	1	1	1	2.6	227
490	1	P9WKU3	Rv0497	RVBD_0497T.1	hypothetical protein	288	33072	19	19	1	1	8.1	310
204	1	P9WHU7	Rv0500	RVBD_0500T.1	pyrroline-5-carboxylate reductase	1278	30153	47	47	10	10	32.9	295
311	1	P9WPB5	Rv0503c	RVBD_0503cT.1	cyclopropane mycolic acid synthase 2	713	34638	60	60	10	10	28.1	302
964	1	P9WFK3	Rv0504c	RVBD_0504cT.1	hypothetical protein	33	18349	2	2	2	2	11.4	166
684	1	P9WJT3	Rv0506	RVBD_0506T.1	membrane protein mmpS2	103	15953	3	3	1	1	6.8	147
1015	1	P9WJV7	Rv0507	RVBD_0507T.1	transmembrane transporter mmpL2	29	106133	2	2	1	1	0.7	968
342	1	P9WMP3	Rv0510	RVBD_0510T.1	porphobilinogen deaminase	611	31919	16	16	5	5	20.7	309
148	1	P9WMP5	Rv0512	RVBD_0512T.1	delta-aminolevulinic acid dehydratase	2012	34850	74	74	14	14	55.9	329
105	1	O33363	Rv0518	RVBD_0518T.1	hypothetical protein	3112	24620	111	111	7	7	33.8	231
757	1	O33364	Rv0519c	RVBD_0519cT.1	hypothetical protein	72	31362	3	3	2	2	5.7	300
375	1	P9WMN9	Rv0524	RVBD_0524T.1	glutamate-1-semialdehyde 2,1-aminomutase	518	47486	12	12	4	4	11.7	462
125	1	O06392	Rv0526	RVBD_0526T.1	thioredoxin	2451	23204	120	120	14	14	56.9	216
1034	1	P9WNG3	Rv0533c	RVBD_0533cT.1	3-oxoacyl-[acyl-carrier-protein] synthase 3	28	34851	1	1	1	1	4.5	335
1037	1	L7N670	Rv0536	RVBD_0536T.1	UDP-glucose 4-epimerase	28	36196	1	1	1	1	2.3	346
704	1	O06403	Rv0537c	RVBD_0537cT.1	membrane protein	95	50171	6	6	2	2	3.6	477
1045	1	O06404	Rv0538	RVBD_0538T.1	hypothetical protein	27	55042	1	1	1	1	1.6	548
439	1	O06412	Rv0546c	RVBD_0546cT.1	lactoylglutathione lyase	369	14337	11	11	5	5	39.1	128
496	1	P9WNP5	Rv0548c	RVBD_0548cT.1	1,4-Dihydroxy-2-naphthoyl-CoA synthase	277	34667	9	9	4	4	5.1	314
534	1	O06418	Rv0552	RVBD_0552T.1	hypothetical protein	226	57304	8	8	4	4	7.5	534
438	1	P9WK11	Rv0555	RVBD_0555T.1	2-succinyl-5-enolpyruvyl-6-hydroxy-3-cyclohexene-1-carboxylate synthase	369	57800	15	15	8	8	16.8	554
534		P9WKL3	Rv0559c	RVBD_0559cT.1	hypothetical protein	36	12109	1	1	1	1	5.4	112
540	1	P9WFK9	Rv0566c	RVBD_0566cT.1	hypothetical protein	222	18067	8	8	2	2	13.5	163
447	1	P9WM83	Rv0569	RVBD_0569T.1	hypothetical protein	358	9517	17	17	3	3	58.0	88
429	2	P9WH77	Rv0570	RVBD_0570T.1	ribonucleoside-diphosphate reductase nrdZ	60	74475	6	6	1	1	1.0	692
940	1	O53773	Rv0576	RVBD_0576T.1	transcriptional regulator, arsR-family	35	46379	1	1	1	1	2.1	434
167	1	P9WIR3	Rv0577	RVBD_0577T.1	antigen Cfp30B	1795	27325	49	49	7	7	42.1	261
520	1	O53780	Rv0583c	RVBD_0583cT.1	lipoprotein lpqN	241	23668	18	18	7	7	39.0	228
897	1	Q79FY7	Rv0589	RVBD_0589T.1	virulence factor Mce family protein	41	43462	1	1	1	1	3.5	404
293	1	O07775	Rv0603	RVBD_0603T.1	hypothetical protein	780	10176	31	31	5	5	57.3	103
678	1	I6X9E2	Rv0604	RVBD_0604T.1	lipoprotein lpqO	108	32867	5	5	2	2	5.4	316
829	1	I6X9E8	Rv0612	RVBD_0612T.1	hypothetical protein	51	22242	5	5	1	1	4.5	201
1070	1	I6Y897	Rv0613c	RVBD_0613cT.1	hypothetical protein	24	92696	1	1	1	1	1.4	855
1069	1	A0A089QM09	Rv0614	RVBD_0614T.1	galactose-1-phosphate uridylyltransferase	24	34641	1	1	1	1	5.5	330
559	1	P9WF79	Rv0617	RVBD_0617T.1	toxin	190	13961	7	7	1	1	8.3	133
862	1	Q79FY3	Rv0619	RVBD_0619T.1	galactose-1-phosphate uridylyltransferase	45	18026	5	5	1	1	4.5	156
747	1	P9WF77	Rv0624	RVBD_0624T.1	toxin	77	14241	3	3	2	2	24.4	131
492	1	P9WHJ1	Rv0629c	RVBD_0629cT.1	exodeoxyribonuclease V alpha chain	280	61709	50	50	1	1	1.4	575
683	1	P9WMQ3	Rv0630c	RVBD_0630cT.1	exodeoxyribonuclease V beta chain	103	118649	7	7	1	1	0.6	1094
44	1	I6Y8B5	Rv0632c	RVBD_0632cT.1	enoyl-CoA hydratase	6569	24339	392	392	29	29	83.1	231
409	x	P9WFK1	Rv0635	Rv0635_hadA	hydroxyacyl-ACP dehydratase subunit HadA	423	17438	11	11	2	2	9.5	158
660	1	P9WIU9	Rv0639	RVBD_0639T.1	transcription antitermination protein nusG	115	25431	2	2	2	2	8.8	238
819	1	P9WHC7	Rv0641	RVBD_0641T.1	50S ribosomal protein L1	54	24741	3	3	1	1	4.3	235
311	3	Q79FX8	Rv0642c	RVBD_0642cT.1	hydroxymycolate synthase MmaA4	365	34648	17	17	8	8	27.2	301
311	4	Q79FX6	Rv0644c	RVBD_0644cT.1	cyclopropane mycolic acid synthase MmaA2	168	32704	11	11	4	4	13.6	287
762	1	P9WPB1	Rv0645c	RVBD_0645cT.1	mycolic acid methyltransferase MmaA1	71	33128	13	13	1	1	3.8	286
836	1	P9WHE7	Rv0651	RVBD_0651T.1	50S ribosomal protein L10	50	18467	2	2	2	2	7.3	178
214	1	P9WHE3	Rv0652	RVBD_0652T.1	50S ribosomal protein L7/L12	1200	13432	111	111	17	17	79.2	130
1079	1	P9WPR5	Rv0654	RVBD_0654T.1	oxidoreductase	23	54909	1	1	1	1	2.2	501
1041	1	I6XVW9	Rv0663	RVBD_0663T.1	arylsulfatase	27	86073	2	2	2	2	3.0	787
219	1	P9WGY9	Rv0667	RVBD_0667T.1	DNA-directed RNA polymerase subunit beta	1164	129156	83	83	22	22	22.3	1172
306	1	P9WGY7	Rv0668	RVBD_0668T.1	DNA-directed RNA polymerase subunit beta~	723	146678	42	42	21	21	17.6	1316
894	1	O06769	Rv0669c	RVBD_0669cT.1	hydrolase	41	69447	2	2	2	2	3.5	637
605	1	P9WQ13	Rv0670	RVBD_0670T.1	apurinic endonuclease	146	26829	3	3	2	2	14.7	252
1099	1	I6XVY0	Rv0671	RVBD_0671T.1	polyhydroxybutyrate depolymerase	20	29561	1	1	1	1	3.9	280
142	1	I6X9J0	Rv0672	RVBD_0672T.1	acyl-CoA dehydrogenase	2094	58497	87	87	23	23	58.9	542
421	1	I6Y8F2	Rv0673	RVBD_0673T.1	enoyl-CoA hydratase	391	33520	14	14	7	7	25.0	312
952	1	I6WZ26	Rv0674	RVBD_0674T.1	phenylacetic acid degradation operon negative regulatory protein	34	26524	1	1	1	1	3.8	240
627	1	I6Y4E8	Rv0675	RVBD_0675T.1	enoyl-CoA hydratase	134	27424	5	5	2	2	9.5	263
153	1	P9WJS7	Rv0677c	RVBD_0677cT.1	membrane protein mmpS5	1907	15239	77	77	13	13	59.2	142
444	1	I6Y8F7	Rv0678	RVBD_0678T.1	hypothetical protein	360	18367	23	23	3	3	27.3	165
689	1	I6WZ30	Rv0679c	RVBD_0679cT.1	hypothetical protein	101	16576	7	7	3	3	23.6	165
875	1	P9WH63	Rv0682	RVBD_0682T.1	30S ribosomal protein S12	43	13841	1	1	1	1	7.3	124
882	1	P9WH29	Rv0683	RVBD_0683T.1	30S ribosomal protein S7	42	17590	2	2	1	1	7.1	156
494	1	P9WNM7	Rv0684	RVBD_0684T.1	elongation factor G	279	77154	26	26	8	8	11.0	701
252	1	P9WNN1	Rv0685	RVBD_0685T.1	elongation factor Tu	914	43566	43	43	15	15	36.4	396
1114	1	I6Y8H4	Rv0697	RVBD_0697T.1	dehydrogenase	18	50260	1	1	1	1	2.5	479
923	1	P9WH67	Rv0700	RVBD_0700T.1	30S ribosomal protein S10	37	11424	2	2	1	1	9.9	101
889	1	P9WH87	Rv0701	RVBD_0701T.1	50S ribosomal protein L3	42	23076	2	2	2	2	6.0	217
1080	1	P9WHA5	Rv0704	RVBD_0704T.1	50S ribosomal protein L2	23	30558	1	1	1	1	2.1	280
470	1	P9WH37	Rv0707	RVBD_0707T.1	30S ribosomal protein S3	316	30002	15	15	3	3	13.5	274
790	1	P9WHD5	Rv0708	RVBD_0708T.1	50S ribosomal protein L16	61	15683	1	1	1	1	8.0	138
483	1	P9WH51	Rv0710	RVBD_0710T.1	30S ribosomal protein S17	296	14863	7	7	4	4	25.7	136
371	1	P95059	Rv0711	RVBD_0711T.1	arylsulfatase	527	86160	28	28	8	8	12.6	787
309	1	P9WH83	Rv0716	RVBD_0716T.1	50S ribosomal protein L5	716	21006	10	10	2	2	15.5	187
610	1	P9WH81	Rv0719	RVBD_0719T.1	50S ribosomal protein L6	143	19366	8	8	2	2	11.2	179
507	1	P9WH33	Rv0721	RVBD_0721T.1	30S ribosomal protein S5	253	22874	18	18	4	4	15.0	220
1050	1	P9WHA3	Rv0722	RVBD_0722T.1	50S ribosomal protein L30	27	7342	1	1	1	1	16.9	65
677	1	P95072	Rv0724	RVBD_0724T.1	signal peptide peptidase SppA, 67K type	108	65895	4	4	3	3	7.1	623
607	1	P95075	Rv0727c	RVBD_0727cT.1	L-ribulose-5-phosphate 4-epimerase	145	23052	4	4	3	3	16.5	218
247	1	P9WFI5	Rv0731c	RVBD_0731cT.1	hypothetical protein	956	34929	39	39	13	13	48.4	318
70	1	P9WKF5	Rv0733	RVBD_0733T.1	adenylate kinase	4646	20113	152	152	15	15	72.9	181
509	1	O53803	Rv0740	RVBD_0740T.1	hypothetical protein	253	19439	13	13	4	4	25.1	175
509		O53813	Rv0750	RVBD_0750T.1	hypothetical protein	41	8713	1	1	1	1	25.9	81
27	1	O53816	Rv0753c	RVBD_0753cT.1	methylmalonate-semialdehyde dehydrogenase	8849	54420	346	346	25	25	59.6	510
359	2	Q79FW5	Rv0754	RVBD_0754T.1	PE-PGRS family protein	32	56910	2	2	2	2	3.4	584
1012	1	P71815	Rv0758	RVBD_0758T.1	two-component system, OmpR family, sensor kinase	30	51984	2	2	1	1	3.1	485
695	1	I6WZD7	Rv0760c	RVBD_0760cT.1	steroid delta-isomerase	97	15232	3	3	3	3	25.9	139
782	1	P9WQC7	Rv0761c	RVBD_0761cT.1	alcohol dehydrogenase B	62	39722	3	3	2	2	4.5	375
1027	1	I6X9R9	Rv0768	RVBD_0768T.1	aldehyde dehydrogenase	29	51152	1	1	1	1	1.4	489
778	1	P9WNY3	Rv0770	RVBD_0770T.1	dehydrogenase/reductase	64	30427	14	14	2	2	6.1	295
785	1	I6Y4S7	Rv0771	RVBD_0771T.1	4-carboxymuconolactone decarboxylase	62	16063	2	2	2	2	13.2	144
294	1	I6X9S5	Rv0773c	RVBD_0773cT.1	gamma-glutamyltransferase	777	54558	16	16	4	4	9.0	512
231	1	I6Y8R4	Rv0774c	RVBD_0774cT.1	hypothetical protein	1083	30635	31	31	4	4	19.1	303
156		P71830	Rv0775	RVBD_0775T.1	hypothetical protein	43	22368	2	2	2	2	5.8	207
117	1	P71840	Rv0787	RVBD_0787T.1	hypothetical protein	2744	34160	121	121	11	11	41.1	319
949	1	I6X9T8	Rv0791c	RVBD_0791cT.1	hypothetical protein	34	37691	1	1	1	1	2.0	347
526	1	I6Y4U4	Rv0794c	RVBD_0794cT.1	dihydrolipoamide dehydrogenase	233	52444	11	11	5	5	10.6	499
209	1	I6WZG6	Rv0798c	RVBD_0798cT.1	antigen cfp29	1242	28813	55	55	17	17	75.5	265
413	1	I6Y4U9	Rv0799c	RVBD_0799cT.1	dyp-type peroxidase	410	36025	25	25	8	8	34.3	335
544	1	P9WHT1	Rv0800	RVBD_0800T.1	aminopeptidase	210	45984	12	12	7	7	18.5	433
815	1	I6Y4V6	Rv0809	RVBD_0809T.1	phosphoribosylformylglycinamidine cyclo-ligase	55	38369	1	1	1	1	2.7	364
545	1	I6X9V3	Rv0811c	RVBD_0811cT.1	folate-binding protein YgfZ	210	39423	10	10	2	2	5.2	368
331	1	P0CG95	Rv0814c	RVBD_0814cT.1	hypothetical protein	644	10159	42	42	5	5	47.0	100
423	1	P9WHF9	Rv0815c	RVBD_0815cT.1	thiosulfate sulfurtransferase	387	30996	21	21	7	7	22.0	277
1053	1	P9WQL1	Rv0820	RVBD_0820T.1	phosphate import ATP-binding protein PstB 1	26	28044	3	3	1	1	5.8	258
527	1	P9WI95	Rv0821c	RVBD_0821cT.1	phosphate transporter regulatory protein PhoU	232	23499	11	11	8	8	50.7	213
114	1	I6WZI4	Rv0822c	RVBD_0822cT.1	hypothetical protein	2820	72860	86	86	11	11	14.3	684
52	1	P9WNZ7	Rv0824c	RVBD_0824cT.1	acyl-[acyl-carrier-protein] desaturase	5788	38746	251	251	27	27	73.7	338
122	1	O53842	Rv0831c	RVBD_0831cT.1	hypothetical protein	2603	30171	125	125	14	14	53.9	271
101	1	O53850	Rv0838	RVBD_0838T.1	D-alanyl-D-alanine dipeptidase	3329	27304	156	156	12	12	50.0	256
47	1	I6WZK7	Rv0846c	RVBD_0846cT.1	oxidoreductase	6287	53762	238	238	12	12	34.9	504
733	1	A0A089QMM8	Rv0852	RVBD_0852T.1	fatty-acid-CoA ligase fadD16	82	30089	2	2	1	1	4.7	278
300	1	P9WG37	Rv0853c	RVBD_0853cT.1	alpha-keto-acid decarboxylase	755	59746	31	31	12	12	33.9	560
397	1	I6X9Y7	Rv0854	RVBD_0854T.1	hypothetical protein	452	16335	12	12	3	3	25.9	147
380	1	I6Y8Y0	Rv0855	RVBD_0855T.1	fatty-acid-CoA racemase far	502	38034	15	15	4	4	15.0	359
346	1	P9WPZ5	Rv0858c	RVBD_0858cT.1	aminotransferase	598	42183	23	23	8	8	27.2	397
716	1	O53871	Rv0859	RVBD_0859T.1	acetyl-CoA C-acetyltransferase	89	42388	4	4	2	2	5.7	403
141	3	O53872	Rv0860	RVBD_0860T.1	3-hydroxyacyl-CoA dehydrogenase/enoyl-CoA hydratase/3-hydroxybutyryl-CoA epimerase	542	76056	42	42	8	8	10.8	720
288		O53873	Rv0861c	RVBD_0861cT.1	DNA excision repair protein ERCC-3	32	59767	1	1	1	1	1.1	542
803	1	P9WJR7	Rv0864	RVBD_0864T.1	molybdenum cofactor biosynthesis protein C 2	57	17587	2	2	2	2	12.6	167
624	1	P9WJR1	Rv0866	RVBD_0866T.1	molybdopterin synthase catalytic subunit	136	15039	3	3	3	3	24.8	141
341	1	P9WG31	Rv0867c	RVBD_0867cT.1	resuscitation-promoting factor rpfA	614	39950	40	40	4	4	6.9	407
271	1	P9WQF7	Rv0873	RVBD_0873T.1	acyl-CoA dehydrogenase fadE10	841	70701	40	40	20	20	34.5	650
230	1	P9WQ73	Rv0884c	RVBD_0884cT.1	phosphoserine aminotransferase	1092	40209	62	62	12	12	54.8	376
333	1	P9WKQ1	Rv0888	RVBD_0888T.1	hypothetical protein	642	52002	30	30	5	5	15.3	490
28	2	P9WPD3	Rv0889c	RVBD_0889cT.1	citrate synthase	3516	40122	156	156	14	14	41.8	373
28	x	P9WPD5	Rv0896	Rv0896_gltA2	Citrate synthase 1 (gltA2)	8816	47916	300	300	20	20	49.4	431
601	1	P9WKP5	Rv0898c	RVBD_0898cT.1	hypothetical protein	148	9914	5	5	1	1	10.3	87
284	1	P9WGM1	Rv0903c	RVBD_0903cT.1	transcriptional regulatory protein prrA	799	25238	26	26	8	8	36.9	236
162	1	P9WQH9	Rv0904c	RVBD_0904cT.1	acetyl-CoA carboxylase, carboxyl transferase, beta subunit	1859	51740	50	50	8	8	20.8	495
325	2	P9WNP1	Rv0905	RVBD_0905T.1	enoyl-CoA hydratase	260	26012	7	7	3	3	14.8	243
925	1	P9WKP3	Rv0906	RVBD_0906T.1	hypothetical protein	36	40616	1	1	1	1	2.7	372
735	1	O05900	Rv0907	RVBD_0907T.1	beta-lactamase	82	60221	2	2	2	2	4.3	562
1036	1	P9WPT1	Rv0908	RVBD_0908T.1	HAD ATPase, P-type, family IC	28	84920	1	1	1	1	1.5	797
798	1	I6XA34	Rv0911	RVBD_0911T.1	hypothetical protein	57	27609	2	2	2	2	10.5	257
193	1	I6Y551	Rv0913c	RVBD_0913cT.1	carotenoid cleavage dioxygenase	1391	56604	61	61	15	15	45.8	502
1032	1	P9WI33	Rv0915c	RVBD_0915cT.1	PPE family protein	28	41414	1	1	1	1	2.4	423
1101	1	I6Y560	Rv0922	RVBD_0922T.1	transposase	20	59593	1	1	1	1	1.8	550
52		P9WIZ5	Rv0924c	RVBD_0924cT.1	metal ion	26	44975	1	1	1	1	1.2	428
283	1	I6Y946	Rv0925c	RVBD_0925cT.1	manganese transporter	801	26927	55	55	9	9	34.3	245
947	1	P9WGQ5	Rv0927c	RVBD_0927cT.1	7-alpha-hydroxysteroid dehydrogenase	34	26729	2	2	1	1	3.8	263
62	1	P9WGT7	Rv0928	RVBD_0928T.1	phosphate-binding protein pstS 3	5271	37930	226	226	15	15	46.5	370
766	1	P9WI79	Rv0931c	RVBD_0931cT.1	serine/threonine-protein kinase pknD	69	69502	5	5	2	2	8.1	664
115	x	P9WGT9	Rv0932c	Rv0932c_pstS2	Phosphate-binding protein PstS 2 (PstS-2)	2811	37809	126	126	22	22	54.9	370
996	1	P9WQK9	Rv0933	RVBD_0933T.1	phosphate import ATP-binding protein PstB 2	31	29978	1	1	1	1	3.6	276
29	1	P9WGU1	Rv0934	RVBD_0934T.1	phosphate-binding protein pstS 1	8814	38219	446	446	39	39	68.7	374
469	1	P9WKD9	Rv0937c	RVBD_0937cT.1	Ku protein	322	30885	12	12	6	6	28.2	273
1097	1	P9WNV3	Rv0938	RVBD_0938T.1	DNA ligase D	20	83521	1	1	1	1	1.4	759
43	1	P9WN69	Rv0946c	RVBD_0946cT.1	glucose-6-phosphate isomerase	6571	59937	394	394	26	26	50.3	553
276	1	P9WGC5	Rv0951	RVBD_0951T.1	succinyl-CoA ligase [ADP-forming] subunit beta	826	40900	46	46	16	16	46.8	387
466	1	P9WGC7	Rv0952	RVBD_0952T.1	succinyl-CoA ligase [ADP-forming] subunit alpha	326	31209	11	11	5	5	20.1	303
501	1	P9WIR9	Rv0954	RVBD_0954T.1	hypothetical protein	262	30185	30	30	3	3	5.6	303
690	1	P9WHM7	Rv0957	RVBD_0957T.1	bifunctional purine biosynthesis protein purH	99	54992	4	4	2	2	6.5	523
547	2	P9WKN1	Rv0959	RVBD_0959T.1	hypothetical protein	80	74590	3	3	2	2	2.7	672
1013	1	P9WFA9	Rv0960	RVBD_0960T.1	toxin	30	13850	1	1	1	1	4.7	127
800	1	P9WP49	Rv0967	RVBD_0967T.1	copper-sensing transcriptional repressor CsoR	57	12791	3	3	1	1	9.2	119
728	1	P71540	Rv0971c	RVBD_0971cT.1	enoyl-CoA hydratase	83	27587	5	5	1	1	3.7	269
626	1	P9WQG3	Rv0972c	RVBD_0972cT.1	acyl-CoA dehydrogenase fadE12	135	41489	4	4	1	1	3.1	388
570	1	P71538	Rv0973c	RVBD_0973cT.1	propionyl-CoA carboxylase alpha chain	175	70701	5	5	1	1	2.1	667
410	1	O86318	Rv0974c	RVBD_0974cT.1	propionyl-CoA carboxylase beta chain	420	56221	19	19	8	8	17.0	529
284		P9WGM9	Rv0981	RVBD_0981T.1	response regulator mprA	28	25878	1	1	1	1	2.6	230
400	1	O53896	Rv0983	RVBD_0983T.1	serine protease PepD	446	46424	13	13	8	8	21.6	464
521	1	O53897	Rv0984	RVBD_0984T.1	molybdenum cofactor synthesis domain-containing protein	240	18430	5	5	2	2	13.8	181
679	1	O86370	Rv0988	RVBD_0988T.1	hypothetical protein	106	42749	6	6	2	2	7.0	386
617	1	O05574	Rv0991c	RVBD_0991cT.1	hypothetical protein	139	11451	7	7	2	2	19.1	110
282		O05578	Rv0995	RVBD_0995T.1	ribosomal-protein-alanine N-acetyltransferase	39	22176	3	3	1	1	3.4	203
304	1	O05582	Rv0999	RVBD_0999T.1	hypothetical protein	738	25954	25	25	3	3	13.1	252
171	1	P9WQ05	Rv1001	RVBD_1001T.1	arginine deiminase	1754	43062	68	68	16	16	49.5	402
151	1	O05592	Rv1006	RVBD_1006T.1	hypothetical protein	1954	61260	83	83	27	27	52.6	567
49	1	P9WFU5	Rv1007c	RVBD_1007cT.1	methionyl-tRNA synthetase	5962	58056	172	172	14	14	40.1	519
458	1	P9WG29	Rv1009	RVBD_1009T.1	resuscitation-promoting factor rpfB	335	38055	22	22	4	4	7.7	362
731	1	P9WKG7	Rv1011	RVBD_1011T.1	4-diphosphocytidyl-2-C-methyl-D-erythritol kinase	82	31362	5	5	3	3	8.8	306
750	1	P9WHB5	Rv1015c	RVBD_1015cT.1	50S ribosomal protein L25	74	22428	1	1	1	1	15.8	215
682	1	P9WK59	Rv1016c	RVBD_1016cT.1	lipoprotein lpqT	105	24065	6	6	2	2	10.6	226
138	1	P9WKE3	Rv1017c	RVBD_1017cT.1	ribose-phosphate pyrophosphokinase	2177	35455	123	123	18	18	59.2	326
402	1	P9WNL1	Rv1023	RVBD_1023T.1	enolase	443	44934	17	17	7	7	22.6	429
1073	1	P9WGN1	Rv1027c	RVBD_1027cT.1	two-component system, OmpR family, KDP operon response regulator KdpE	24	24726	1	1	1	1	4.4	226
821	1	P9WGL3	Rv1028c	RVBD_1028cT.1	sensor protein kdpD	54	92692	5	5	1	1	1.2	860
65		P0DOA6	Rv1037c	RVBD_1037cT.1	ESAT-6-like protein esxI	4785	9827	281	281	9	9	33.0	94
25		P9WNJ9	Rv1038c	RVBD_1038cT.1	ESAT-6-like protein esxJ	8339	10986	337	337	9	9	43.9	98
279		P96353	Rv1048c	RVBD_1048AcT.1	hypothetical protein	46	7329	2	2	1	1	10.4	67
338	1	O53404	Rv1056	RVBD_1056T.1	hypothetical protein	624	28928	23	23	8	8	31.5	254
573	1	O53406	Rv1058	RVBD_1058T.1	fatty-acyl-CoA synthase	171	59587	8	8	3	3	5.5	543
335	1	P9WNN9	Rv1070c	RVBD_1070cT.1	enoyl-CoA hydratase	635	27256	27	27	7	7	29.2	257
198	1	O53419	Rv1071c	RVBD_1071cT.1	enoyl-CoA hydratase	1317	36332	42	42	11	11	42.3	345
35	1	O53422	Rv1074c	RVBD_1074cT.1	acetyl-CoA C-acetyltransferase	7725	42628	336	336	32	32	83.2	405
34	1	P9WP51	Rv1077	RVBD_1077T.1	cystathionine beta-synthase	7960	48605	257	257	22	22	80.2	464
132	1	P9WGB7	Rv1079	RVBD_1079T.1	cystathionine gamma-synthase	2290	40957	90	90	11	11	33.0	388
195	1	P9WMT9	Rv1080c	RVBD_1080cT.1	transcription elongation factor greA	1372	17844	145	145	7	7	64.0	164
373	1	O53432	Rv1084	RVBD_1084T.1	hypothetical protein	525	71006	20	20	9	9	13.4	673
223	1	P9WGI9	Rv1093	RVBD_1093T.1	serine hydroxymethyltransferase 1	1128	45001	82	82	10	10	28.2	426
163	1	P9WNZ5	Rv1094	RVBD_1094T.1	acyl-[acyl-carrier-protein] desaturase	1849	31340	97	97	12	12	48.0	275
205	1	O53444	Rv1096	RVBD_1096T.1	glycosyl hydrolase	1277	31090	75	75	13	13	48.1	291
67	1	P9WN93	Rv1098c	RVBD_1098cT.1	fumarate hydratase class II	4776	50110	230	230	25	25	47.5	474
737	1	P9WN21	Rv1099c	RVBD_1099cT.1	fructose-1,6-bisphosphatase class 2	80	38060	3	3	2	2	3.6	362
723	1	O53448	Rv1100	RVBD_1100T.1	hypothetical protein	86	24547	2	2	1	1	6.4	233
877	1	P9WF29	Rv1107c	RVBD_1107cT.1	exodeoxyribonuclease 7 small subunit	43	9316	1	1	1	1	15.3	85
66	1	O06574	Rv1122	RVBD_1122T.1	6-phosphogluconate dehydrogenase	4866	36335	312	312	25	25	63.5	340
1017	1	O06577	Rv1125	RVBD_1125T.1	hypothetical protein	29	44210	1	1	1	1	3.1	414
28		I6Y9Q3	Rv1131	RVBD_1131T.1	citrate synthase	65	42942	6	6	2	2	3.6	393
83	x	P9WK07	Rv1133c	Rv1133c_metE	homocysteine methyltransferase (metE)	3761	81499	204	204	30	30	35.3	759
963	1	O06538	Rv1138c	RVBD_1138cT.1	oxidoreductase	33	36323	2	2	1	1	2.4	338
135	1	O06543	Rv1143	RVBD_1143T.1	alpha-methylacyl-CoA racemase	2224	38660	108	108	12	12	45.6	360
849	1	O06553	Rv1155	RVBD_1155T.1	hypothetical protein	48	16290	2	2	1	1	12.2	147
861	1	O06553	Rv1155	RVBD_1155AT.1	hypothetical protein	46	6789	1	1	1	1	19.4	62
484	1	O06555	Rv1157c	RVBD_1157cT.1	hypothetical protein	294	36458	42	42	7	7	17.0	371
697	1	O06556	Rv1158c	RVBD_1158cT.1	hypothetical protein	96	21388	6	6	3	3	17.2	227
830	1	P9WN01	Rv1159	RVBD_1159AT.1	4a-hydroxytetrahydrobiopterin dehydratase	51	10373	1	1	1	1	12.8	94
891	1	P9WIY1	Rv1160	RVBD_1160T.1	mutator mutT protein	42	15151	1	1	1	1	6.4	141
668	1	P9WJQ3	Rv1161	RVBD_1161T.1	nitrate reductase alpha subunit	110	136870	4	4	3	3	2.5	1232
579	1	P9WGU7	Rv1166	RVBD_1166T.1	lipoprotein lpqW	167	66089	7	7	4	4	6.3	635
977	1	P9WJN3	Rv1170	RVBD_1170T.1	1D-myo-inositol 2-acetamido-2-deoxy-alpha-D-glucopyranoside deacetylase	32	31723	1	1	1	1	2.6	303
474	1	O50430	Rv1174c	RVBD_1174cT.1	T-cell antigen	311	10874	43	43	3	3	36.4	110
32	1	O50433	Rv1177	RVBD_1177T.1	ferredoxin	8133	11831	365	365	8	8	57.4	108
910	1	O50434	Rv1178	RVBD_1178T.1	succinyldiaminopimelate transaminase	39	37711	2	2	2	2	4.7	362
141	4	A0A089QRB9	Rv1181	RVBD_1181T.1	polyketide beta-ketoacyl synthase pks4	253	220325	27	27	7	7	2.8	2085
109	1	O50440	Rv1184c	RVBD_1184cT.1	hypothetical protein	2961	37795	152	152	11	11	8.1	359
202	1	O50443	Rv1187	RVBD_1187T.1	1-pyrroline-5-carboxylate dehydrogenase	1279	58805	58	58	18	18	43.3	543
993	1	P9WGH3	Rv1189	RVBD_1189T.1	sigma-70 family RNA polymerase sigma factor	31	31412	6	6	1	1	2.4	290
220	1	O05296	Rv1194c	RVBD_1194cT.1	hypothetical protein	1154	46070	36	36	2	2	6.7	421
924	1	P9WP21	Rv1201c	RVBD_1201cT.1	2,3,4,5-tetrahydropyridine-2,6-dicarboxylate N-succinyltransferase	37	32622	2	2	1	1	3.2	317
872	1	P9WHS9	Rv1202	RVBD_1202T.1	succinyl-diaminopimelate desuccinylase	43	37250	1	1	1	1	3.1	354
240	1	O05312	Rv1211	RVBD_1211T.1	hypothetical protein	1002	7805	52	52	3	3	24.0	75
616	1	P9WN43	Rv1213	RVBD_1213T.1	glucose-1-phosphate adenylyltransferase	140	43773	7	7	5	5	11.4	404
285	1	O06291	Rv1223	RVBD_1223T.1	serine protease htrA	793	54157	24	24	10	10	21.4	528
1031	1	O33222	Rv1226c	RVBD_1226cT.1	membrane protein	28	52566	2	2	2	2	3.3	487
943	1	O86313	Rv1230c	RVBD_1230cT.1	membrane protein	35	41390	2	2	1	1	6.3	411
777	1	O86314	Rv1231c	RVBD_1231cT.1	membrane protein	64	20433	3	3	2	2	12.8	180
523	1	P9WGU9	Rv1235	RVBD_1235T.1	multiple sugar transporter substrate-binding protein	236	49763	18	18	3	3	7.9	468
258	1	P9WK13	Rv1240	RVBD_1240T.1	malate dehydrogenase	894	34301	55	55	4	4	9.7	329
824	1	P9WF69	Rv1242	RVBD_1242T.1	toxin	52	15895	1	1	1	1	11.2	143
966	1	O50460	Rv1245c	RVBD_1245cT.1	oxidoreductase	33	29197	1	1	1	1	3.6	276
361	1	P9WIS5	Rv1248c	RVBD_1248cT.1	2-oxoglutarate decarboxylase	549	135818	15	15	4	4	4.4	1231
1103	1	O50466	Rv1251c	RVBD_1251cT.1	hypothetical protein	20	123073	1	1	1	1	1.1	1139
633	1	P9WK49	Rv1252c	RVBD_1252cT.1	lipoprotein lprE	132	20429	7	7	2	2	12.9	202
1059	1	P9WH05	Rv1253	RVBD_1253T.1	ATP-dependent RNA helicase DeaD	25	61415	1	1	1	1	1.6	563
251	1	Q11061	Rv1257c	RVBD_1257cT.1	glycolate oxidase, subunit GlcD	921	47240	33	33	6	6	16.9	455
951	1	P9WMU9	Rv1264	RVBD_1264T.1	pH-sensitive adenylate cyclase	34	42206	2	2	2	2	4.3	397
818	1	P9WM49	Rv1265	RVBD_1265T.1	hypothetical protein	54	25214	4	4	1	1	4.4	226
873	1	P9WM45	Rv1269c	RVBD_1269cT.1	hypothetical protein	43	12542	1	1	1	1	7.3	124
18	1	P9WK55	Rv1270c	RVBD_1270cT.1	lipoprotein lprA	12520	24859	304	304	19	19	66.0	244
524	1	P9WPJ7	Rv1284	RVBD_1284T.1	carbonic anhydrase	233	18177	9	9	7	7	42.9	163
705	1	P9WME3	Rv1287	RVBD_1287T.1	Rrf2 family protein	94	17199	2	2	1	1	9.3	161
391	1	P9WM39	Rv1288	RVBD_1288T.1	hypothetical protein	475	49588	21	21	3	3	7.9	456
261	1	P9WFW5	Rv1292	RVBD_1292T.1	arginyl-tRNA synthetase	887	59672	37	37	4	4	7.1	550
282	1	P9WIU7	Rv1293	RVBD_1293T.1	diaminopimelate decarboxylase	810	47428	44	44	15	15	41.6	447
1095	1	P9WPX1	Rv1294	RVBD_1294T.1	homoserine dehydrogenase	21	45525	1	1	1	1	1.8	441
45	1	P9WG59	Rv1295	RVBD_1295T.1	threonine synthase	6464	37298	246	246	22	22	77.8	360
75	1	P9WHF3	Rv1297	RVBD_1297T.1	transcription termination factor Rho	4166	65094	174	174	6	6	11.1	602
395	1	P9WHG3	Rv1299	RVBD_1299T.1	peptide chain release factor 1	465	39013	13	13	7	7	22.7	357
141	2	P9WPU7	Rv1308	RVBD_1308T.1	ATP synthase subunit alpha	1247	59252	77	77	20	20	38.8	549
368	1	P9WPU5	Rv1310	RVBD_1310T.1	ATP synthase subunit beta	529	53061	16	16	9	9	20.8	486
685	1	P9WPV1	Rv1311	RVBD_1311T.1	ATP synthase epsilon chain	103	13127	2	2	2	2	19.0	121
130	1	P9WP99	Rv1314c	RVBD_1314cT.1	Cob	2356	20682	54	54	6	6	44.6	193
1061	1	P9WJM1	Rv1315	RVBD_1315T.1	UDP-N-acetylglucosamine 1-carboxyvinyltransferase	25	44036	1	1	1	1	3.3	418
87	1	P9WG69	Rv1323	RVBD_1323T.1	acetyl-CoA C-acetyltransferase	3691	40055	128	128	15	15	56.8	389
113	1	P9WG61	Rv1324	RVBD_1324T.1	thioredoxin	2834	32151	90	90	11	11	50.0	304
1035	1	P9WIF7	Rv1325c	RVBD_1325cT.1	PE-PGRS family protein	28	49546	1	1	1	1	3.0	603
631	1	P9WN45	Rv1326c	RVBD_1326cT.1	1,4-alpha-glucan-branching enzyme	133	81678	16	16	4	4	5.1	731
146	2	P9WQ17	Rv1327c	RVBD_1327cT.1	glucanase glgE	1389	78591	112	112	15	15	27.2	701
146	1	P9WMW1	Rv1328	RVBD_1328T.1	glycogen phosphorylase	2047	95456	90	90	25	25	29.7	863
560	1	P9WM23	Rv1333	RVBD_1333T.1	hydrolase	190	33931	8	8	3	3	14.0	344
825	1	P9WP53	Rv1336	RVBD_1336T.1	O-phosphoserine sulfhydrylase	52	34417	3	3	1	1	2.2	323
1064	1	P9WGC1	Rv1339	RVBD_1339T.1	hypothetical protein	25	29136	1	1	1	1	2.2	273
420	1	P9WGZ7	Rv1340	RVBD_1340T.1	ribonuclease PH	394	27334	13	13	8	8	56.0	259
751	1	P9WM07	Rv1357c	RVBD_1357cT.1	hypothetical protein	74	33960	17	17	1	1	2.6	307
464	1	P9WM03	Rv1360	RVBD_1360T.1	oxidoreductase	328	37228	12	12	3	3	9.7	340
1098	1	P9WM01	Rv1362c	RVBD_1362cT.1	membrane protein	20	23489	1	1	1	1	5.5	220
544		P9WLZ3	Rv1367c	RVBD_1367cT.1	hypothetical protein	33	43715	2	2	1	1	1.7	401
424	1	P9WK47	Rv1368	RVBD_1368T.1	lipoprotein lprF	384	26835	15	15	8	8	46.0	261
702	1	P71805	Rv1377c	RVBD_1377cT.1	transferase	95	22801	3	3	2	2	13.2	212
171		P9WHK3	Rv1379	RVBD_1379T.1	pyrR protein	38	20614	9	9	1	1	4.7	193
499	1	P9WIT7	Rv1380	RVBD_1380T.1	aspartate carbamoyltransferase	264	33798	13	13	6	6	19.4	319
170	1	P9WHL3	Rv1381	RVBD_1381T.1	dihydroorotase	1770	45164	81	81	12	12	48.1	430
78	2	P9WIH1	Rv1386	RVBD_1386T.1	PE family protein	413	9856	43	43	4	4	23.5	102
378	1	P71658	Rv1388	RVBD_1388T.1	integration host factor mihF	512	20822	41	41	7	7	16.3	190
192	1	P9WGV1	Rv1392	RVBD_1392T.1	S-adenosylmethionine synthase	1410	43020	69	69	15	15	47.1	403
972	1	P9WPN3	Rv1394c	RVBD_1394cT.1	cytochrome P450 132 cyp132	32	52196	1	1	1	1	1.5	461
1083	1	P9WFA7	Rv1397c	RVBD_1397cT.1	toxin	22	14943	1	1	1	1	15.0	133
905	1	P9WLZ1	Rv1398c	RVBD_1398cT.1	antitoxin	40	9438	1	1	1	1	10.6	85
1108	1	P71672	Rv1404	RVBD_1404T.1	hypothetical protein	19	17510	1	1	1	1	7.5	160
41	1	P9WK45	Rv1411c	RVBD_1411cT.1	lipoprotein lprG	6801	24533	276	276	12	12	55.9	236
1056	1	P9WK35	Rv1412	RVBD_1412T.1	riboflavin synthase alpha chain	26	21307	1	1	1	1	9.5	201
486	1	P9WHE9	Rv1416	RVBD_1416T.1	6,7-dimethyl-8-ribityllumazine synthase	291	15891	6	6	3	3	22.1	154
328	1	P9WLX9	Rv1419	RVBD_1419T.1	hypothetical protein	660	16842	30	30	3	3	18.5	157
950	1	O06832	Rv1426c	RVBD_1426cT.1	esterase lipO	34	46068	1	1	1	1	2.4	420
879	1	O06830	Rv1428c	RVBD_1428cT.1	hypothetical protein	43	29893	2	2	1	1	4.7	275
1000	1	O06825	Rv1433	RVBD_1433T.1	hypothetical protein	31	28683	1	1	1	1	3.0	271
255	1	O06823	Rv1435c	RVBD_1435cT.1	hypothetical protein	902	18494	54	54	6	6	25.2	202
81	1	P9WN83	Rv1436	RVBD_1436T.1	glyceraldehyde-3-phosphate dehydrogenase	3833	35934	170	170	12	12	39.2	339
290	1	P9WID1	Rv1437	RVBD_1437T.1	phosphoglycerate kinase	783	42486	34	34	7	7	19.9	412
296	1	P9WG43	Rv1438	RVBD_1438T.1	triosephosphate isomerase	769	27386	43	43	15	15	60.9	261
173		O06816	Rv1443c	RVBD_1443AT.1	hypothetical protein	56	8712	7	7	1	1	7.6	79
598	1	P9WQP5	Rv1445c	RVBD_1445cT.1	6-phosphogluconolactonase	153	25788	5	5	5	5	21.5	247
119	1	P9WG33	Rv1448c	RVBD_1448cT.1	transaldolase	2721	40696	194	194	27	27	66.8	373
107	x	P9WG25	Rv1449c	Rv1449c_tkt	Transketolase (tkt)	2936	75510	113	113	24	24	43.9	700
107	1	P9WG25	Rv1449c	RVBD_1449cT.1	transketolase	3048	75542	116	116	25	25	43.9	700
355	1	O53146	Rv1454c	RVBD_1454cT.1	NADPH2:quinone reductase	572	34026	20	20	10	10	35.4	328
759	1	O53154	Rv1463	RVBD_1463T.1	FeS assembly ATPase SufC	71	28805	5	5	2	2	6.8	266
102	2	O53157	Rv1466	RVBD_1466T.1	hypothetical protein	44	12376	2	2	2	2	13.9	115
555	1	O53158	Rv1467c	RVBD_1467cT.1	acyl-CoA dehydrogenase fadE15	197	65883	11	11	5	5	8.4	609
743	1	L7N664	Rv1471	RVBD_1471T.1	thioredoxin	78	13333	3	3	3	3	30.9	123
11	1	O53166	Rv1475c	RVBD_1475cT.1	aconitate hydratase	16811	102385	777	777	69	69	69.9	943
39	1	O53168	Rv1477	RVBD_1477T.1	invasion-associated protein	7008	49777	163	163	10	10	17.6	472
967	1	P9WHU5	Rv1478	RVBD_1478T.1	invasion-associated protein	33	24609	1	1	1	1	2.5	241
1110	1	Q79FN7	Rv1479	RVBD_1479T.1	MoxR-like ATPase	19	40738	1	1	1	1	2.9	377
614	1	P9WGR1	Rv1484	RVBD_1484T.1	enoyl-[acyl-carrier-protein] reductase [NADH]	142	28510	9	9	2	2	6.7	269
828	1	P9WNE3	Rv1485	RVBD_1485T.1	ferrochelatase	52	37121	2	2	1	1	2.3	344
625	1	P9WPR9	Rv1488	RVBD_1488T.1	hypothetical protein	136	41257	9	9	2	2	5.5	381
711	1	P9WJK7	Rv1492	RVBD_1492T.1	methylmalonyl-CoA mutase, small subunit	90	64705	3	3	2	2	4.2	615
580	1	P9WJK5	Rv1493	RVBD_1493T.1	methylmalonyl-CoA mutase domain-containing protein	166	80554	7	7	2	2	1.7	750
471	1	P9WPZ1	Rv1496	RVBD_1496T.1	LAO/AO transporter ATPase	316	36234	13	13	3	3	8.7	334
127	1	I6XY36	Rv1498A	RVBD_1498AT.1	hypothetical protein	2434	7624	94	94	7	7	81.4	70
839	1	P71790	Rv1511	RVBD_1511T.1	GDP-mannose 4,6-dehydratase	50	38318	5	5	3	3	7.6	340
141	5	O53901	Rv1527c	RVBD_1527cT.1	phthioceranic/hydroxyphthioceranic acid synthase	183	223750	21	21	6	6	2.6	2108
165	1	O53905	Rv1531	RVBD_1531T.1	4-carboxymuconolactone decarboxylase	1825	20782	52	52	7	7	55.3	188
234	1	P9WFV3	Rv1536	RVBD_1536T.1	isoleucyl-tRNA synthetase	1069	117266	56	56	6	6	5.3	1041
586	1	P9WPX5	Rv1538c	RVBD_1538cT.1	L-asparaginase	162	32926	6	6	2	2	7.7	326
584	1	P9WK41	Rv1541c	RVBD_1541cT.1	lipoprotein lprI	164	21611	5	5	1	1	5.1	197
502	1	P9WGS1	Rv1543	RVBD_1543T.1	fatty-acyl-CoA reductase	261	36798	9	9	2	2	4.1	341
765	1	Q10782	Rv1544	RVBD_1544T.1	ketoacyl reductase	69	28182	2	2	2	2	12.4	267
1106	1	P9WQ53	Rv1550	RVBD_1550T.1	hypothetical protein	20	62270	1	1	1	1	1.4	571
983	1	P9WN91	Rv1552	RVBD_1552T.1	fumarate reductase flavoprotein subunit	32	63723	2	2	2	2	2.9	583
954	1	P9WMD1	Rv1556	RVBD_1556T.1	hypothetical protein	34	22316	1	1	1	1	3.0	202
364	1	P9WP11	Rv1558	RVBD_1558T.1	deazaflavin-dependent nitroreductase	545	16337	14	14	6	6	52.0	148
760	1	P9WG95	Rv1559	RVBD_1559T.1	threonine dehydratase	71	45013	1	1	1	1	3.0	429
30	2	P9WQ25	Rv1564c	RVBD_1564cT.1	glycogen debranching enzyme GlgX	535	81030	20	20	11	11	15.4	721
535	1	O06624	Rv1566c	RVBD_1566cT.1	invasion-associated protein	226	23950	9	9	1	1	5.2	230
564	1	P9WQ81	Rv1568	RVBD_1568T.1	adenosylmethionine-8-amino-7-oxononanoate aminotransferase	184	46290	10	10	5	5	17.8	437
719	1	O06619	Rv1571	RVBD_1571T.1	hypothetical protein	87	18089	2	2	1	1	8.3	169
8		O06614	Rv1576c	RVBD_1576cT.1	phiRv1 phage protein	94	50443	7	7	1	1	1.5	473
1092	1	O06604	Rv1586c	RVBD_1586cT.1	phiRv1 integrase	21	51710	1	1	1	1	3.0	469
890	1	P9WJJ9	Rv1595	RVBD_1595T.1	L-aspartate oxidase	42	53751	7	7	1	1	2.3	527
405	1	P9WJJ7	Rv1596	RVBD_1596T.1	nicotinate-nucleotide pyrophosphorylase [carboxylating]	432	29933	21	21	10	10	29.1	285
350	1	P9WNW9	Rv1599	RVBD_1599T.1	histidinol dehydrogenase	588	45350	18	18	3	3	7.8	438
676	1	P9WML7	Rv1600	RVBD_1600T.1	histidinol-phosphate aminotransferase	108	40556	8	8	5	5	13.2	380
645	1	P9WML9	Rv1601	RVBD_1601T.1	imidazoleglycerol-phosphate dehydratase	122	22756	11	11	4	4	17.1	210
944	1	P9WMM1	Rv1602	RVBD_1602T.1	imidazole glycerol phosphate synthase subunit hisH	34	21405	2	2	1	1	2.9	206
669	1	P9WMM7	Rv1606	RVBD_1606T.1	phosphoribosyl-AMP cyclohydrolase	109	12457	2	2	1	1	11.3	115
1033	1	P9WFX3	Rv1609	RVBD_1609T.1	anthranilate synthase component 1	28	55814	1	1	1	1	1.2	516
517	1	P9WFX7	Rv1611	RVBD_1611T.1	indole-3-glycerol phosphate synthase	246	28006	9	9	9	9	47.1	272
318	1	P9WFX9	Rv1612	RVBD_1612T.1	tryptophan synthase beta chain	694	43260	36	36	9	9	28.3	410
432	1	P9WFY1	Rv1613	RVBD_1613T.1	tryptophan synthase alpha chain	374	27710	15	15	9	9	31.5	270
888	1	P9WK93	Rv1614	RVBD_1614T.1	prolipoprotein diacylglyceryl transferase	42	50361	1	1	1	1	3.0	468
152	2	P9WKE5	Rv1617	RVBD_1617T.1	pyruvate kinase	1843	50667	75	75	17	17	41.7	472
865	1	O06135	Rv1618	RVBD_1618T.1	acyl-CoA thioesterase II	45	33152	1	1	1	1	3.3	300
858	1	L7N662	Rv1623c	RVBD_1623cT.1	cytochrome bd-I oxidase subunit I	46	53792	2	2	1	1	1.9	485
1100	1	P9WQ35	Rv1625c	RVBD_1625cT.1	adenylate cyclase	20	47340	1	1	1	1	2.3	443
515	1	P9WGM3	Rv1626	RVBD_1626T.1	response regulator NasT	248	22655	8	8	3	3	18.0	205
599	1	O06144	Rv1627c	RVBD_1627cT.1	nonspecific lipid-transfer protein	152	42360	20	20	9	9	27.4	402
512	1	O06145	Rv1628c	RVBD_1628cT.1	hypothetical protein	252	17743	6	6	2	2	20.2	163
525	1	P9WNU5	Rv1629	RVBD_1629T.1	DNA polymerase I	233	98412	11	11	5	5	5.5	904
30	1	P9WH43	Rv1630	RVBD_1630T.1	30S ribosomal protein S1	8745	53169	298	298	29	29	51.1	481
806	1	O06149	Rv1632c	RVBD_1632cT.1	hypothetical protein	56	16620	1	1	1	1	7.5	147
217	1	P9WFC9	Rv1636	RVBD_1636T.1	universal stress protein	1178	15303	40	40	6	6	30.1	146
549	1	O06154	Rv1637c	RVBD_1637cT.1	hypothetical protein	204	27919	13	13	6	6	23.9	264
903	1	P9WQK7	Rv1638	RVBD_1638T.1	UvrABC system protein A	40	106066	3	3	2	2	1.5	972
322	1	P9WQK7	Rv1638	RVBD_1638AT.1	hypothetical protein	683	9502	28	28	4	4	58.8	85
339	1	P94973	Rv1639c	RVBD_1639cT.1	hypothetical protein	622	51759	34	34	7	7	8.4	489
366	1	P9WKJ9	Rv1641	RVBD_1641T.1	translation initiation factor IF-3	538	24235	28	28	8	8	35.6	222
433	1	P9WHC5	Rv1643	RVBD_1643T.1	50S ribosomal protein L20	371	14518	25	25	3	3	11.6	129
918	1	P9WFU1	Rv1650	RVBD_1650T.1	phenylalanyl-tRNA synthetase beta chain	37	88319	2	2	1	1	1.3	831
730	1	P9WPZ9	Rv1652	RVBD_1652T.1	N-acetyl-gamma-glutamyl-phosphate reductase	82	36282	4	4	2	2	5.1	352
713	1	P9WPZ3	Rv1653	RVBD_1653T.1	arginine biosynthesis ArgJ	90	41122	3	3	3	3	13.9	404
344	1	P9WPZ7	Rv1655	RVBD_1655T.1	acetylornithine aminotransferase	603	40884	27	27	4	4	12.0	400
157	1	P9WIT9	Rv1656	RVBD_1656T.1	ornithine carbamoyltransferase	1891	33037	83	83	11	11	39.4	307
741	1	P9WPF5	Rv1660	RVBD_1660T.1	chalcone synthase	79	37122	1	1	1	1	4.2	353
674	1	P9WPF3	Rv1665	RVBD_1665T.1	chalcone synthase	108	37616	3	3	2	2	5.9	353
1007	1	P9WPM1	Rv1666c	RVBD_1666cT.1	hypothetical protein	30	47835	2	2	1	1	3.0	430
358		O53921	Rv1674c	RVBD_1674cT.1	transcriptional regulator	61	23744	4	4	1	1	3.2	218
388	1	I6XYM2	Rv1677	RVBD_1677T.1	hypothetical protein	482	19226	33	33	2	2	8.2	182
1077	1	O33184	Rv1682	RVBD_1682T.1	hypothetical protein	23	34645	1	1	1	1	4.6	305
480	1	O33185	Rv1683	RVBD_1683T.1	long chain acyl-CoA synthase	300	107327	28	28	6	6	8.1	999
1087	1	O33192	Rv1690	RVBD_1690T.1	lipoprotein lprJ	22	13097	1	1	1	1	15.0	127
330	1	P9WJ83	Rv1698	RVBD_1698T.1	hypothetical protein	645	32372	35	35	2	2	8.9	314
461	1	P9WHK7	Rv1699	RVBD_1699T.1	CTP synthase	332	63596	24	24	2	2	4.8	586
615	1	I6X235	Rv1700	RVBD_1700T.1	ADP-ribose pyrophosphatase	141	22879	12	12	1	1	3.9	207
724	1	I6YBD1	Rv1703c	RVBD_1703cT.1	catechol O-methyltransferase	86	27210	3	3	3	3	12.9	249
712	1	P9WPA9	Rv1712	RVBD_1712T.1	cytidylate kinase	90	24163	2	2	2	2	8.7	230
880	1	P71977	Rv1719	RVBD_1719T.1	transcriptional regulator	43	27888	1	1	1	1	3.5	259
1094	1	P71980	Rv1722	RVBD_1722T.1	carboxylase	21	55426	1	1	1	1	3.8	494
531	1	P71981	Rv1723	RVBD_1723T.1	hydrolase	231	43603	17	17	1	1	4.8	415
795	1	P9WNX7	Rv1731	RVBD_1731T.1	succinate-semialdehyde dehydrogenase	58	55290	1	1	1	1	2.3	518
221	1	P71990	Rv1732c	RVBD_1732cT.1	hypothetical protein	1133	19387	51	51	12	12	70.3	182
419	1	P9WLS3	Rv1738	RVBD_1738T.1	hypothetical protein	394	10600	19	19	5	5	47.9	94
500	1	P9WI77	Rv1743	RVBD_1743T.1	serine/threonine-protein kinase pknE	262	60474	7	7	2	2	4.6	566
108	1	P9WI75	Rv1746	RVBD_1746T.1	serine/threonine-protein kinase pknF	3045	50637	143	143	2	2	4.2	476
1060	1	O65936	Rv1751	RVBD_1751T.1	oxidoreductase	25	50381	1	1	1	1	2.0	460
1104	1	O06789	Rv1752	RVBD_1752T.1	hypothetical protein	20	15888	1	1	1	1	5.4	149
1084	1	O06790	Rv1754c	RVBD_1754cT.1	hypothetical protein	22	60570	1	1	1	1	6.6	563
414	1	O06802	Rv1769	RVBD_1769T.1	hypothetical protein	409	45385	11	11	4	4	13.8	414
686	1	P9WIT3	Rv1771	RVBD_1771T.1	FAD-linked oxidoreductase	102	48043	5	5	4	4	8.2	428
226	1	O33177	Rv1774	RVBD_1774T.1	oxidoreductase	1123	48310	62	62	6	6	12.6	446
692	1	O33181	Rv1778c	RVBD_1778cT.1	hypothetical protein	98	15818	2	2	2	2	16.8	149
959	1	P9WK23	Rv1781c	RVBD_1781cT.1	4-alpha-glucanotransferase	34	79696	1	1	1	1	0.8	724
196	1	P9WNQ9	Rv1782	RVBD_1782T.1	ESX-5 secretion system protein eccB5	1331	53688	59	59	9	9	29.8	506
1048	1	P9WNA5	Rv1783	RVBD_1784T.1	ESX-5 secretion system protein eccCa5	27	152643	1	1	1	1	1.2	1391
152		P9WPL3	Rv1785c	RVBD_1785cT.1	cytochrome P450 143 cyp143	47	43514	8	8	2	2	1.8	393
926	x	P9WI13	Rv1787	Rv1787_PPE25	Uncharacterized PPE family protein PPE25	36	37049	1	1	1	1	1.9	365
691	1	L7N649	Rv1788	RVBD_1788T.1	PE family protein	98	9546	10	10	1	1	17.2	99
25		A0A0E8MHQ5	Rv1792	RVBD_1792T.1	ESAT-6-like protein esxK	66	6403	2	2	2	2	39.7	58
25		I6X2B9	Rv1792A	RVBD_1792AT.1	ESAT-6-like protein esxM	8296	4473	335	335	7	7	51.3	39
65	2	P9WNJ3	Rv1793	RVBD_1793T.1	ESAT-6-like protein esxN	4797	9936	282	282	10	10	48.9	94
412	1	O53945	Rv1796	RVBD_1796T.1	type VII secretion-associated serine protease mycosin	411	59990	19	19	2	2	3.8	585
774	1	P9WJE3	Rv1797	RVBD_1797T.1	ESX-5 secretion system protein EccE5	64	44151	12	12	1	1	1.7	406
254		L7N656	Rv1806	RVBD_1806T.1	PE family protein	30	9814	1	1	1	1	7.1	99
428	1	O07222	Rv1810	RVBD_1810T.1	hypothetical protein	378	12134	21	21	2	2	27.1	118
265	1	P9WLR9	Rv1815	RVBD_1815T.1	hypothetical protein	872	22838	50	50	8	8	40.3	221
671	1	Q50616	Rv1817	RVBD_1817T.1	flavoprotein	109	51003	2	2	1	1	3.1	487
1078	1	P9WG39	Rv1820	RVBD_1820T.1	acetolactate synthase I/II/III large subunit	23	57484	1	1	1	1	2.6	547
837	1	P9WFG3	Rv1825	RVBD_1825T.1	hypothetical protein	50	30626	2	2	1	1	2.7	292
266	1	P9WN55	Rv1826	RVBD_1826T.1	glycine cleavage system H protein	868	14229	58	58	5	5	44.0	134
103	1	P9WJA9	Rv1827	RVBD_1827T.1	FHA domain-containing protein	3201	17240	131	131	18	18	79.6	162
518	1	P9WLR5	Rv1829	RVBD_1829T.1	hypothetical protein	243	18103	6	6	1	1	6.1	164
497	1	P9WN53	Rv1832	RVBD_1832T.1	glycine dehydrogenase [decarboxylating]	277	99448	15	15	9	9	15.0	941
914	1	P9WIQ9	Rv1835c	RVBD_1835cT.1	hydrolase CocE/NonD family protein	38	69888	1	1	1	1	1.0	628
187	1	P9WLQ9	Rv1836c	RVBD_1836cT.1	hypothetical protein	1462	69634	41	41	8	8	17.6	677
42	1	P9WK17	Rv1837c	RVBD_1837cT.1	malate synthase G	6799	80353	330	330	44	44	50.1	741
126	x	P9WKI3	Rv1843c	Rv1843c_guaB1	inosine-5'-monophosphate dehydrogenase GuaB1	2435	49902	135	135	16	16	40.5	479
188	1	P9WFF1	Rv1850	RVBD_1850T.1	urease subunit alpha	1452	60787	42	42	15	15	36.9	577
860	1	P95159	Rv1855c	RVBD_1855cT.1	oxidoreductase	46	33199	1	1	1	1	3.3	307
7	1	P9WIR7	Rv1860	RVBD_1860T.1	alanine and proline-rich secreted protein apa	27425	32701	1216	1216	55	55	70.5	325
5		P95149	Rv1866	RVBD_1866T.1	hypothetical protein	125	83131	14	14	1	1	0.9	778
332		P95147	Rv1868	RVBD_1868T.1	hypothetical protein	33	74352	1	1	1	1	0.9	699
611	1	P95146	Rv1869c	RVBD_1869cT.1	oxidoreductase	143	43602	8	8	4	4	12.9	411
557	1	P9WND5	Rv1872c	RVBD_1872cT.1	L-lactate dehydrogenase	196	45313	10	10	4	4	11.8	414
80	1	P9WPQ9	Rv1876	RVBD_1876T.1	bacterioferritin	3847	18329	216	216	13	13	93.1	159
864	1	P9WG85	Rv1877	RVBD_1877T.1	drug:H+ antiporter-2	45	72308	4	4	2	2	2.3	687
307	1	O07752	Rv1878	RVBD_1878T.1	glutamine synthetase	723	46691	38	38	4	4	10.0	450
855	1	O07751	Rv1879	RVBD_1879T.1	hypothetical protein	47	41839	2	2	1	1	1.9	378
604	1	O07747	Rv1884c	RVBD_1884cT.1	hypothetical protein	147	18035	9	9	2	2	15.3	176
4	1	P9WQP1	Rv1886c	RVBD_1886cT.1	antigen 85-B	35954	34559	1680	1680	82	82	82.5	325
85	1	O07745	Rv1887	RVBD_1887T.1	hypothetical protein	3715	39527	219	219	14	14	13.4	380
177	1	O07741	Rv1891	RVBD_1891T.1	hypothetical protein	1640	14100	74	74	11	11	78.5	135
998	1	O07738	Rv1894c	RVBD_1894AT.1	hypothetical protein	31	15477	1	1	1	1	11.2	143
886	1	P9WK29	Rv1899c	RVBD_1899cT.1	hypothetical protein	42	35050	2	2	1	1	2.3	343
649	1	P9WP27	Rv1905c	RVBD_1905cT.1	D-amino-acid oxidase	119	34087	4	4	1	1	3.4	320
26	2	O07726	Rv1906c	RVBD_1906cT.1	hypothetical protein	2473	15527	169	169	16	16	66.7	156
14	1	P9WIE5	Rv1908c	RVBD_1908cT.1	catalase-peroxidase	14650	80554	632	632	44	44	60.9	740
181	1	P9WFN5	Rv1910c	RVBD_1910cT.1	hypothetical protein	1598	19869	46	46	3	3	23.9	197
370	1	P9WFN3	Rv1911c	RVBD_1911cT.1	lipoprotein lppC	527	19786	24	24	9	9	39.8	201
1086	1	O07720	Rv1913	RVBD_1913T.1	hypothetical protein	22	26860	2	2	1	1	3.2	250
1054	1	Q79FI8	Rv1918c	RVBD_1918cT.1	PPE family protein	26	97890	1	1	1	1	2.3	987
632	1	P95291	Rv1922	RVBD_1922T.1	hypothetical protein	133	39038	10	10	5	5	17.3	371
847	1	P95290	Rv1923	RVBD_1923T.1	hypothetical protein	48	47140	11	11	1	1	1.1	446
725	1	I6Y7V6	Rv1925	RVBD_1925T.1	fatty-acyl-CoA synthase	86	66269	4	4	3	3	4.7	620
16	1		Rv1926c	RVBD_1926cT.1	immunogenic protein MPB63	13178	16504	584	584	31	31	78.6	159
106	1	P9WG35	Rv1932	RVBD_1932T.1	thiol peroxidase, atypical 2-Cys peroxiredoxin	3059	16886	80	80	11	11	69.1	165
565	1	P95278	Rv1936	RVBD_1936T.1	oxidoreductase	183	41803	9	9	3	3	8.9	369
513	1	I6YC03	Rv1938	RVBD_1938T.1	microsomal epoxide hydrolase	251	39272	13	13	7	7	22.2	356
1111	1	L7N669	Rv1940	RVBD_1940T.1	3,4-dihydroxy-2-butanone-4-phosphate synthase	18	36846	1	1	1	1	2.3	353
332		P95270	Rv1944c	RVBD_1944cT.1	hypothetical protein	40	20782	2	2	1	1	3.6	196
5		P95251	Rv1963c	RVBD_1963cT.1	tetR-family transcriptional repressor mce3R	54	44315	4	4	2	2	3.9	406
715	1	O53976	Rv1975	RVBD_1975T.1	hypothetical protein	90	23635	4	4	1	1	7.2	221
726	1	O53978	Rv1977	RVBD_1977T.1	hypothetical protein	85	38284	3	3	2	2	5.7	348
8	1	P9WIN9	Rv1980c	RVBD_1980cT.1	immunogenic protein MPT64	27326	24839	1291	1291	64	64	86.4	228
354	2	P9WH73	Rv1981c	RVBD_1981cT.1	ribonucleoside-diphosphate reductase subunit beta nrdF1	478	36567	31	31	7	7	25.2	322
57	1	P9WP43	Rv1984c	RVBD_1984cT.1	cutinase	5648	21769	161	161	17	17	54.8	217
1085	1	P9WLQ1	Rv1987	RVBD_1987T.1	chitinase	22	14910	1	1	1	1	13.4	142
374	1	P9WLP9	Rv1989c	RVBD_1989cT.1	hypothetical protein	523	20268	20	20	4	4	24.2	186
40	2	P9WPS7	Rv1992c	RVBD_1992cT.1	heavy metal translocating P-type ATPase	44	79260	6	6	3	3	4.0	771
920	1	P9WLP5	Rv1993c	RVBD_1993cT.1	hypothetical protein	37	9360	1	1	1	1	13.3	90
934	1	P9WJZ5	Rv2003c	RVBD_2003cT.1	hypothetical protein	36	31030	1	1	1	1	3.9	285
298	1	P9WN15	Rv2006	RVBD_2006T.1	trehalose-phosphatase	765	145694	24	24	12	12	8.9	1327
99	x	P9WNE7	Rv2007c	Rv2007c_fdxA	Ferredoxin (fdxA)	3359	12024	90	90	8	8	43.9	114
870	1	P9WF97	Rv2010	RVBD_2010T.1	toxin	44	14722	1	1	1	1	6.8	132
969	1	P9WGK1	Rv2027c	RVBD_2027cT.1	hypoxia sensor histidine kinase response regulator dosT	32	62130	1	1	1	1	1.4	573
381	1	P9WFD9	Rv2028c	RVBD_2028cT.1	universal stress protein	499	29423	18	18	1	1	4.3	279
592	1	P9WID3	Rv2029c	RVBD_2029cT.1	1-phosphofructokinase family hexose kinase	158	35379	7	7	2	2	6.2	339
422	1	P9WLM1	Rv2030c	RVBD_2030cT.1	erythromycin esterase	390	74884	27	27	7	7	11.5	681
92	1	P9WMK1	Rv2031c	RVBD_2031cT.1	heat shock protein hspX	3616	16217	335	335	18	18	63.9	144
476	1	P9WIZ9	Rv2032	RVBD_2032T.1	hypothetical protein	309	36536	28	28	4	4	14.5	331
642	1	O53479	Rv2035	RVBD_2035T.1	hypothetical protein	123	18503	7	7	3	3	16.0	162
1088	1	O53482	Rv2038c	RVBD_2038cT.1	cellobiose transporter ATP-binding protein	21	38862	1	1	1	1	4.2	357
1008	1	I6XD65	Rv2043c	RVBD_2043cT.1	nicotinamidase/pyrazinamidase	30	19592	1	1	1	1	9.1	186
653	1	O53489	Rv2046	RVBD_2046T.1	lipoprotein lppI	118	22188	9	9	3	3	25.7	218
457	1	I6XD69	Rv2048c	RVBD_2048cT.1	polyketide synthase 12	336	431339	28	28	2	2	0.4	4151
1040	1	O53494	Rv2052c	RVBD_2052cT.1	hypothetical protein	27	55819	2	2	2	2	4.1	534
539	1	P9WLL9	Rv2067c	RVBD_2067cT.1	hypothetical protein	223	45901	16	16	5	5	15.0	407
288	1	P9WKD3	Rv2068c	RVBD_2068cT.1	beta-lactamase	788	32548	38	38	15	15	64.8	307
792	1	P9WP89	Rv2070c	RVBD_2070cT.1	precorrin-6A reductase	60	25721	7	7	1	1	4.5	244
319	1	P9WK77	Rv2080	RVBD_2080T.1	hypothetical protein	693	20311	18	18	2	2	17.6	187
883	1	P9WNU3	Rv2090	RVBD_2090T.1	5~-3~ exonuclease	42	34002	4	4	1	1	2.2	318
538	1	P9WLJ5	Rv2091c	RVBD_2091cT.1	membrane protein	224	26004	13	13	4	4	10.2	244
73	1	P9WGA1	Rv2094c	RVBD_2094cT.1	TatA/E family twin arginine-targeting protein translocase	4503	8936	113	113	7	7	38.6	83
508	1	P9WIL9	Rv2095c	RVBD_2095cT.1	protein pafC	253	33743	6	6	1	1	3.8	316
1062	1	P9WLJ3	Rv2100	RVBD_2100T.1	hypothetical protein	25	58898	5	5	1	1	2.0	550
332	1	P9WHU1	Rv2109c	RVBD_2109cT.1	proteasome subunit alpha	643	26865	39	39	10	10	50.0	248
184	1	P9WHT9	Rv2110c	RVBD_2110cT.1	proteasome subunit beta	1516	30286	63	63	16	16	65.6	291
50	1	P9WHN5	Rv2111c	RVBD_2111cT.1	prokaryotic ubiquitin-like protein Pup	5947	6940	84	84	3	3	42.2	64
955	1	O33249	Rv2114	RVBD_2114T.1	hypothetical protein	34	22760	2	2	1	1	4.3	207
281	1	P9WK75	Rv2116	RVBD_2116T.1	lipoprotein lppK	816	19716	36	36	2	2	14.8	189
212		O33252	Rv2117	RVBD_2117T.1	hypothetical protein	37	10844	1	1	1	1	6.2	97
752	1	P9WFZ1	Rv2118c	RVBD_2118cT.1	tRNA	74	30104	1	1	1	1	5.0	280
621	1	P9WMN1	Rv2121c	RVBD_2121cT.1	ATP phosphoribosyltransferase	136	30462	5	5	4	4	15.5	284
446	1	O33259	Rv2124c	RVBD_2124cT.1	methionine synthase	358	130241	28	28	7	7	3.8	1192
1096	1	L0TBL4	Rv2126c	RVBD_2126cT.1	PE-PGRS family protein	20	31353	1	1	1	1	4.1	362
772	1	O06241	Rv2134c	RVBD_2134cT.1	hypothetical protein	65	21204	3	3	2	2	12.3	195
141	6	O06240	Rv2135c	RVBD_2135cT.1	hypothetical protein	136	25107	24	24	2	2	5.9	236
519	1	O06237	Rv2138	RVBD_2138T.1	hypothetical protein	241	36814	9	9	4	4	14.8	358
131	1	P9WFN1	Rv2140c	RVBD_2140cT.1	hypothetical protein	2325	18622	107	107	25	25	88.6	176
155	1	L7N684	Rv2141c	RVBD_2141cT.1	hypothetical protein	1893	48112	68	68	19	19	51.3	448
68	1	P9WMU1	Rv2145c	RVBD_2145cT.1	antigen 84	4758	28260	218	218	23	23	63.8	260
30	3	P9WFQ7	Rv2148c	RVBD_2148cT.1	alanine racemase domain-containing protein	514	27676	34	34	8	8	25.6	258
650	1	P9WNA1	Rv2151c	RVBD_2151cT.1	cell division protein FtsQ	119	33913	6	6	3	3	9.6	314
779	1	P9WN97	Rv2154c	RVBD_2154cT.1	cell division protein FtsW	64	56301	1	1	1	1	2.3	524
802	1	P9WJL5	Rv2155c	RVBD_2155cT.1	UDP-N-acetylmuramoylalanine-D-glutamate ligase	57	49315	4	4	1	1	1.4	486
212	1	P9WJL3	Rv2158c	RVBD_2158cT.1	UDP-N-acetylmuramoyl-L-alanyl-D-glutamate-2,6-diaminopimelate ligase	1216	55307	50	50	12	12	24.5	535
1005	1	O06218	Rv2159c	RVBD_2159cT.1	alkylhydroperoxidase AhpD family core domain-containing protein	30	36354	1	1	1	1	2.9	344
753	1	L7N6A1	Rv2162c	RVBD_2162cT.1	PE-PGRS family protein	74	44453	2	2	1	1	2.8	532
369	1	L0T911	Rv2163c	RVBD_2163cT.1	cell division protein FtsI	528	72492	39	39	7	7	8.4	679
909	1	O06213	Rv2164c	RVBD_2164cT.1	hypothetical protein	39	39623	2	2	2	2	3.4	384
482	1	P9WJN9	Rv2166c	RVBD_2166cT.1	protein MraZ	296	15902	13	13	6	6	44.1	143
606	1	O53505	Rv2171	RVBD_2171T.1	lipoprotein lppM	146	23831	4	4	1	1	6.6	227
866	1	O53512	Rv2178c	RVBD_2178cT.1	3-deoxy-7-phosphoheptulonate synthase	45	50610	2	2	2	2	4.3	462
804	1	O53519	Rv2185c	RVBD_2185cT.1	hypothetical protein	56	16314	5	5	3	3	21.5	144
756	1	P9WHU3	Rv2190c	RVBD_2190cT.1	hypothetical protein	72	39731	5	5	2	2	6.0	385
646	1	P9WP35	Rv2194	RVBD_2194T.1	ubiquinol-cytochrome c reductase cytochrome C subunit	121	29120	5	5	1	1	3.2	280
693	1	P9WH23	Rv2195	RVBD_2195T.1	ubiquinol-cytochrome c reductase iron-sulfur subunit	97	46893	10	10	3	3	9.1	429
323	1	P9WJT1	Rv2198c	RVBD_2198cT.1	membrane protein mmpS3	683	30936	48	48	4	4	17.1	299
554	1	P9WP69	Rv2200c	RVBD_2200cT.1	cytochrome c oxidase subunit 2	200	40454	6	6	1	1	3.0	363
321	1	P9WID5	Rv2202c	RVBD_2202cT.1	adenosine kinase	690	34450	51	51	12	12	41.4	324
156	1	P9WMN5	Rv2204c	RVBD_2204cT.1	iron-sulfur cluster assembly accessory protein	1892	12536	71	71	13	13	93.2	118
1076	1	P9WLI5	Rv2206	RVBD_2206T.1	hypothetical protein	23	26200	1	1	1	1	3.8	236
1065	1	P9WP85	Rv2207	RVBD_2207T.1	nicotinate-nucleotide-dimethylbenzimidazole phosphoribosyltransferase	25	36389	1	1	1	1	3.6	361
417	1	P9WQ75	Rv2210c	RVBD_2210cT.1	branched-chain-amino-acid aminotransferase	400	39641	18	18	5	5	14.7	368
650	2	P9WN51	Rv2211c	RVBD_2211cT.1	aminomethyltransferase	115	39604	7	7	3	3	8.7	379
232	x	P9WMU7	Rv2212	Rv2212_Rv2212	Adenylyl cyclase	830	39718	73	73	9	9	25.9	378
232	1	P9WMU7	Rv2212	RVBD_2212T.1	adenylate cyclase	1071	39750	77	77	10	10	31.0	378
1014	1	P9WGS3	Rv2214c	RVBD_2214cT.1	oxidoreductase	30	63990	1	1	1	1	1.5	592
26	1	P9WIS7	Rv2215	RVBD_2215T.1	2-oxoglutarate dehydrogenase, E2 component, dihydrolipoamide succinyltransferase	9520	57053	448	448	34	34	49.2	553
848	1	P9WGP7	Rv2216	RVBD_2216T.1	epimerase	48	31652	2	2	2	2	6.6	301
3	x	P9WN39	Rv2220	Rv2220_glnA1	Glutamine synthetase 1 (glnA1)	38011	53504	1806	1806	81	81	90.0	478
382	1	P9WN37	Rv2222c	RVBD_2222cT.1	glutamine synthetase, type I	491	49576	10	10	4	4	9.9	446
336	1	P9WHR5	Rv2223c	RVBD_2223cT.1	hypothetical protein	626	55043	28	28	3	3	10.4	520
277	1	P9WHR3	Rv2224c	RVBD_2224cT.1	hypothetical protein	824	55889	54	54	11	11	23.7	520
1006	1	P9WLH9	Rv2226	RVBD_2226T.1	hypothetical protein	30	56299	1	1	1	1	1.8	513
655	1	P9WLH5	Rv2228c	RVBD_2228cT.1	hypothetical protein	117	39121	2	2	2	2	10.2	364
812	1	I6XDU8	Rv2237A	RVBD_2237AcT.1	hypothetical protein	55	8502	2	2	1	1	11.5	78
329	1	P9WLG7	Rv2240c	RVBD_2240cT.1	hypothetical protein	646	27512	31	31	3	3	8.3	265
51	1	P9WIS9	Rv2241	RVBD_2241T.1	pyruvate dehydrogenase E1 component	5790	100154	358	358	42	42	46.7	901
6	1	P9WQF3	Rv2244	RVBD_2244T.1	meromycolate extension acyl carrier protein	29694	12516	1294	1294	34	34	84.3	115
100	1	P9WQD9	Rv2245	RVBD_2245T.1	3-oxoacyl-[acyl-carrier-protein] synthase 1	3354	43289	66	66	7	7	13.2	416
313	1	P9WQD7	Rv2246	RVBD_2246T.1	3-oxoacyl-[acyl-carrier-protein] synthase 2	709	46392	25	25	6	6	18.0	438
567	1	P9WQH5	Rv2247	RVBD_2247T.1	propionyl-CoA carboxylase beta chain	178	50105	2	2	1	1	3.6	473
84	x	P9WMC5	Rv2250c	Rv2250c_Rv2250c	HTH-type transcriptional regulator Rv2250c	1102	15449	33	33	7	7	43.9	139
84	x	L0TBR2	Rv2251	Rv2251_Rv2251	Possible flavoprotein	2657	49751	86	86	16	16	46.5	475
84	1	L0TBR2	Rv2251	RVBD_2251T.1	alkyldihydroxyacetonephosphate synthase	3732	55736	119	119	23	23	53.3	529
201	1	O53527	Rv2253	RVBD_2253T.1	secreted protein	1293	17820	54	54	4	4	23.4	167
817	1	O53531	Rv2257c	RVBD_2257cT.1	hypothetical protein	54	28367	1	1	1	1	4.0	272
401	1	O53532	Rv2258c	RVBD_2258cT.1	transcriptional regulator	446	37490	20	20	7	7	23.8	353
160		O53537	Rv2263	RVBD_2263T.1	oxidoreductase	37	33945	1	1	1	1	2.2	317
987	1	P9WPP3	Rv2266	RVBD_2266T.1	cytochrome P450 124 cyp124	32	47795	2	2	1	1	2.8	428
141		P9WLF9	Rv2269c	RVBD_2269cT.1	hypothetical protein	126	11690	22	22	1	1	5.5	110
140	1	Q50685	Rv2280	RVBD_2280T.1	glycolate oxidase, subunit GlcD	2134	48022	61	61	12	12	38.8	459
727	1	P9WPG9	Rv2289	RVBD_2289T.1	cdp-diacylglycerol pyrophosphatase cdh	84	28591	3	3	1	1	4.6	260
349	1	P9WK71	Rv2290	RVBD_2290T.1	hypothetical protein	591	17332	51	51	4	4	38.6	171
859	1	P9WQ83	Rv2294	RVBD_2294T.1	cystathionine beta-lyase	46	44256	3	3	1	1	1.7	407
1105	1	P9WMS3	Rv2296	RVBD_2296T.1	haloalkane dehalogenase 1	20	33337	1	1	1	1	3.0	300
749	1	P9WQA7	Rv2298	RVBD_2298T.1	hypothetical protein	75	34965	5	5	1	1	2.5	323
72	1	P9WMJ7	Rv2299c	RVBD_2299cT.1	chaperone htpG	4517	72916	205	205	36	36	58.7	647
118	1	P9WP41	Rv2301	RVBD_2301T.1	esterase/lipase	2729	23911	119	119	15	15	42.6	230
662	1	P9WLD5	Rv2302	RVBD_2302T.1	hypothetical protein	114	8585	9	9	1	1	13.8	80
857	1	P9WLC1	Rv2311	RVBD_2311T.1	hypothetical protein	47	18799	5	5	1	1	4.6	174
233	1	P71898	Rv2314c	RVBD_2314cT.1	hypothetical protein	1069	48682	27	27	8	8	22.5	457
208	1	P71897	Rv2315c	RVBD_2315cT.1	TldD protein	1247	54544	55	55	12	12	28.7	505
1066	1	P71885	Rv2327	RVBD_2327T.1	hypothetical protein	25	17197	1	1	1	1	5.5	163
701	1	P9WK69	Rv2330c	RVBD_2330cT.1	lipoprotein lppP	95	18848	4	4	2	2	8.0	175
182	1	P9WP55	Rv2334	RVBD_2334T.1	O-acetylserine sulfhydrylase	1566	32732	152	152	10	10	38.1	310
416	1	P9WFJ5	Rv2345	RVBD_2345T.1	hypothetical protein	408	69988	11	11	6	6	11.4	660
65	1	P9WNI7	Rv2346c	RVBD_2346cT.1	ESAT-6-like protein esxN	4886	9948	285	285	10	10	48.9	94
25	1	P9WNI5	Rv2347c	RVBD_2347cT.1	ESAT-6-like protein esxK	9637	10970	364	364	11	11	60.2	98
648	1	P9WIB3	Rv2350c	RVBD_2350cT.1	phospholipase C 2	120	55588	18	18	1	1	2.0	512
707	1	P9WFV7	Rv2357c	RVBD_2357cT.1	glycyl-tRNA synthetase	92	52905	3	3	2	2	2.8	463
488	1	P9WQ99	Rv2363	RVBD_2363T.1	amidase	289	50852	63	63	1	1	1.2	484
1043	1	O05828	Rv2370c	RVBD_2370cT.1	hypothetical protein	27	48352	1	1	1	1	1.6	437
31	1	P9WIN7	Rv2376c	RVBD_2376cT.1	antigen MTB12	8652	16625	412	412	30	30	71.4	168
1052	1	P71716	Rv2384	RVBD_2384T.1	(2,3-dihydroxybenzoyl)adenylate synthase	26	59243	1	1	1	1	2.5	565
15	1	P9WJ03	Rv2391	RVBD_2391T.1	sulfite reductase [ferredoxin]	13268	62958	452	452	42	42	52.8	563
1072	1	P71751	Rv2393	RVBD_2393T.1	hypothetical protein	24	29763	2	2	1	1	5.0	281
94	x	P71750	Rv2394	Rv2394_ggtB	Gamma-glutamyltransferase ( GgtB)	3499	66486	118	118	16	16	30.8	643
427	1	P71744	Rv2400c	RVBD_2400cT.1	sulfate ABC transporter, sulfate-binding protein	379	37395	10	10	3	3	9.8	356
770	1	P71741	Rv2402	RVBD_2402T.1	hypothetical protein	66	72688	5	5	3	3	5.0	642
388		P71729	Rv2414c	RVBD_2414cT.1	competence protein ComEC	41	52779	1	1	1	1	1.4	514
359	1	P9WFK7	Rv2416c	RVBD_2416cT.1	enhanced intracellular survival protein	561	43776	45	45	8	8	27.4	402
708	1	P9WIC7	Rv2419c	RVBD_2419cT.1	phosphoglycerate mutase	92	24159	2	2	2	2	12.1	223
989	1	O86327	Rv2420c	RVBD_2420cT.1	iojap-like ribosome-associated protein	32	13818	1	1	1	1	7.9	126
133	1	P9WHV1	Rv2427c	RVBD_2427cT.1	gamma-glutamyl phosphate reductase	2286	43718	83	83	18	18	49.2	415
1009	1	P9WQB7	Rv2428	RVBD_2428T.1	alkyl hydroperoxide reductase subunit C	30	21553	1	1	1	1	8.2	195
786	1	P9WQB5	Rv2429	RVBD_2429T.1	alkyl hydroperoxide reductase AhpD	62	18769	1	1	1	1	6.2	177
124	1	Q79FE1	Rv2430c	RVBD_2430cT.1	PPE family protein	2468	21929	119	119	10	10	51.0	194
957	1	I6X486	Rv2431c	RVBD_2431cT.1	PE family protein	34	10681	2	2	2	2	11.1	99
389	1	P9WJJ3	Rv2438c	RVBD_2438cT.1	glutamine-dependent NAD	481	74636	17	17	9	9	14.7	679
473		P9WMT1	Rv2440c	RVBD_2440cT.1	GTPase obg	31	50430	5	5	1	1	1.5	479
353	1	P9WHC3	Rv2442c	RVBD_2442cT.1	50S ribosomal protein L21	577	11144	32	32	5	5	35.6	104
334	1	P71905	Rv2444c	RVBD_2444cT.1	rne/Rng family ribonuclease	635	103329	28	28	8	8	10.7	953
275	1	P9WJH7	Rv2445c	RVBD_2445cT.1	nucleoside diphosphate kinase	833	14499	27	27	5	5	36.8	136
356	1	P9WFS9	Rv2448c	RVBD_2448cT.1	valyl-tRNA synthetase	565	97759	36	36	14	14	16.0	876
1049	1	O53182	Rv2455c	RVBD_2455cT.1	2-oxoacid:acceptor oxidoreductase, alpha subunit	27	69140	1	1	1	1	1.7	653
827	1	P9WPC3	Rv2460c	RVBD_2460cT.1	ATP-dependent Clp protease proteolytic subunit 2	52	23525	3	3	2	2	7.5	214
144	1	P9WPC5	Rv2461c	RVBD_2461cT.1	ATP-dependent Clp protease proteolytic subunit 1	2089	21694	56	56	10	10	32.0	200
140	2	P9WG55	Rv2462c	RVBD_2462cT.1	trigger factor	301	50586	22	22	5	5	9.9	466
325	1	P9WKD7	Rv2465c	RVBD_2465cT.1	ribose-5-phosphate isomerase B	674	17267	24	24	11	11	71.6	162
152	3	L7N655	Rv2467	RVBD_2467T.1	aminopeptidase N	1740	94226	89	89	25	25	34.8	861
906	1	P9WLA7	Rv2468c	RVBD_2468cT.1	hypothetical protein	40	17278	6	6	1	1	4.2	167
386	1	O53203	Rv2476c	RVBD_2476cT.1	glutamate dehydrogenase	484	176790	19	19	15	15	10.4	1624
498	1	P9WQK3	Rv2477c	RVBD_2477cT.1	ChvD family ATP-binding cassette protein	275	61855	12	12	2	2	4.8	558
619	2	I6YDI9	Rv2483c	RVBD_2483cT.1	HAD hydrolase, family IB	42	61750	4	4	2	2	2.4	580
542	1	O06159	Rv2495c	RVBD_2495cT.1	pyruvate dehydrogenase E2 component	220	41006	6	6	1	1	3.3	393
899	1	P9WIS1	Rv2496c	RVBD_2496cT.1	pyruvate dehydrogenase E1 component subunit beta	41	38040	1	1	1	1	3.4	348
629	1	P9WIS3	Rv2497c	RVBD_2497cT.1	pyruvate dehydrogenase	133	40590	5	5	3	3	9.3	367
185	1	P9WPE1	Rv2498c	RVBD_2498cT.1	citrate lyase subunit beta-like protein	1475	28868	43	43	8	8	45.8	273
840		P9WPQ3	Rv2501c	RVBD_2501cT.1	acetyl-/propionyl-coenzyme A carboxylase alpha chain	43	70549	2	2	1	1	1.1	654
222	1	I6YDK7	Rv2502c	RVBD_2502cT.1	3-methylcrotonyl-CoA carboxylase beta subunit	1128	56742	41	41	15	15	37.2	529
269	1	P9WPW3	Rv2503c	RVBD_2503cT.1	3-oxoacid CoA-transferase, B subunit	850	22884	35	35	5	5	32.6	218
658	1	P9WPW5	Rv2504c	RVBD_2504cT.1	3-oxoacid CoA-transferase, A subunit	116	26259	5	5	5	5	27.4	248
965	1	O06170	Rv2507	RVBD_2507T.1	hypothetical protein	33	28502	2	2	1	1	4.4	273
787	1	I6Y9J2	Rv2518c	RVBD_2518cT.1	lipoprotein lppS	62	43339	5	5	2	2	4.9	408
657	1	P95029	Rv2524c	RVBD_2524cT.1	fatty acid synthase	117	326053	13	13	6	6	1.9	3069
453	1	I6XEI5	Rv2525c	RVBD_2525cT.1	tat	350	25354	11	11	3	3	5.0	240
871	1	P9WF95	Rv2527	RVBD_2527T.1	toxin	44	15166	1	1	1	1	12.0	133
822	1	P9WJ23	Rv2530A	RVBD_2530AT.1	antitoxin	53	7989	1	1	1	1	14.9	74
481	1	P9WNM3	Rv2534c	RVBD_2534cT.1	elongation factor P	300	20395	17	17	4	4	33.2	187
754	1	I6YDN6	Rv2535c	RVBD_2535cT.1	cytoplasmic peptidase pepQ	74	38767	1	1	1	1	4.3	372
86	1	P95017	Rv2536	RVBD_2536T.1	hypothetical protein	3697	24611	180	180	7	7	27.4	230
315	1	P9WPY1	Rv2540c	RVBD_2540cT.1	chorismate synthase	703	41767	26	26	7	7	20.9	401
797	1	P9WK81	Rv2543	RVBD_2543T.1	hypothetical protein	58	24165	3	3	1	1	3.2	219
709	1	P95004	Rv2549c	RVBD_2549cT.1	toxin	92	14610	2	2	1	1	6.9	131
698	1	I6Y120	Rv2552c	RVBD_2552cT.1	shikimate-5-dehydrogenase	96	27191	5	5	2	2	8.6	269
767	1	P9WFW7	Rv2555c	RVBD_2555cT.1	alanyl-tRNA synthetase	67	97297	3	3	3	3	3.2	904
845	1	P9WFP9	Rv2556c	RVBD_2556cT.1	hypothetical protein	48	13916	1	1	1	1	7.0	129
79	x	P9WLA5	Rv2557	Rv2557_Rv2557	Uncharacterized conserved protein	3868	24262	118	118	9	9	64.3	224
292	1	P9WLA3	Rv2558	RVBD_2558T.1	hypothetical protein	781	25702	33	33	4	4	22.9	236
721	1	P9WL95	Rv2568c	RVBD_2568cT.1	hypothetical protein	87	37978	10	10	1	1	2.3	341
931	1	P9WL89	Rv2571c	RVBD_2571cT.1	transmembrane alanine and valine and leucine rich protein	36	36767	1	1	1	1	2.8	355
933	1	P9WFW3	Rv2572c	RVBD_2572cT.1	aspartyl-tRNA synthetase	36	65186	2	2	2	2	2.9	596
443	1	P9WL85	Rv2575	RVBD_2575T.1	hypothetical protein	365	30787	21	21	6	6	27.0	293
95	x	P9WL83	Rv2576c	Rv2576c_Rv2576c	Possible conserved protein	3486	15751	76	76	4	4	26.0	154
636	1	P9WMR9	Rv2579	RVBD_2579T.1	haloalkane dehalogenase 3	130	33707	5	5	4	4	17.7	300
477	1	P9WHW1	Rv2582	RVBD_2582T.1	peptidyl-prolyl cis-trans isomerase B	307	32351	16	16	5	5	27.6	308
360	1	P9WL77	Rv2585c	RVBD_2585cT.1	peptide/nickel transporter substrate-binding protein	558	58599	24	24	11	11	29.3	557
640	1	P9WGP1	Rv2587c	RVBD_2587cT.1	protein-export membrane protein secD	127	60230	13	13	1	1	1.2	573
197	1	P9WQ79	Rv2589	RVBD_2589T.1	4-aminobutyrate aminotransferase	1319	46783	60	60	9	9	22.0	449
351	1	Q50631	Rv2590	RVBD_2590T.1	thioester reductase domain-containing protein	587	127248	22	22	11	11	10.8	1168
842	1	P9WGW3	Rv2593c	RVBD_2593cT.1	Holliday junction ATP-dependent DNA helicase ruvA	49	20177	2	2	2	2	10.7	196
644	1	P9WL73	Rv2597	RVBD_2597T.1	membrane protein	122	21929	6	6	2	2	17.5	206
746	1	I6X4S7	Rv2605c	RVBD_2605cT.1	acyl-CoA thioesterase II	78	31549	5	5	2	2	7.8	281
729	1	P9WII9	Rv2606c	RVBD_2606cT.1	pyridoxal biosynthesis lyase pdxS	83	31345	5	5	4	4	17.1	299
206	1	P9WIJ1	Rv2607	RVBD_2607T.1	pyridoxine/pyridoxamine 5~-phosphate oxidase	1262	25171	66	66	10	10	59.8	224
636		P9WMK9	Rv2613c	RVBD_2613cT.1	AP-4-A phosphorylase	22	21855	1	1	1	1	3.6	195
530	1	P9WFT5	Rv2614c	RVBD_2614cT.1	threonyl-tRNA synthetase	231	77074	8	8	3	3	4.8	692
838	1	P9WFD7	Rv2623	RVBD_2623T.1	universal stress protein	50	31632	4	4	1	1	2.7	297
245	1	P9WJA3	Rv2626c	RVBD_2626cT.1	hypoxic response protein 1	962	15508	41	41	7	7	52.4	143
722	1	P9WL61	Rv2632c	RVBD_2632cT.1	hypothetical protein	87	10077	1	1	1	1	20.4	93
56	1	P9WIR5	Rv2641	RVBD_2641T.1	cadmium-induced protein CadI	5706	16021	143	143	11	11	73.7	152
802	2	I6Y9Z5	Rv2664	RVBD_2664T.1	hypothetical protein	45	8981	5	5	1	1	8.3	84
317	1	P71965	Rv2668	RVBD_2668T.1	exported alanine and valine rich protein	696	18334	35	35	10	10	49.1	173
216	1	P71969	Rv2672	RVBD_2672T.1	hypothetical protein	1188	53982	55	55	12	12	33.3	528
203	1	P9WL45	Rv2676c	RVBD_2676cT.1	hypothetical protein	1279	26233	60	60	10	10	39.0	231
210	1	I6YA03	Rv2679	RVBD_2679T.1	enoyl-CoA hydratase	1236	29616	53	53	3	3	14.1	276
472	1	O86317	Rv2680	RVBD_2680T.1	hypothetical protein	315	22559	11	11	5	5	27.6	210
603	1	Q7BV63	Rv2691	RVBD_2691T.1	trk system potassium uptake protein TrkA	147	24225	5	5	5	5	19.4	227
590	1	O07196	Rv2694c	RVBD_2694cT.1	hypothetical protein	159	13562	3	3	1	1	13.1	122
442	1	P9WNS5	Rv2697c	RVBD_2697cT.1	deoxyuridine 5~-triphosphate nucleotidohydrolase	366	15793	17	17	6	6	50.0	154
326	1	I6YA17	Rv2699c	RVBD_2699cT.1	hypothetical protein	663	10909	43	43	5	5	35.0	100
289	1	I6Y1I5	Rv2700	RVBD_2700T.1	hypothetical protein	788	22645	46	46	5	5	20.4	216
429	1	P9WKI9	Rv2701c	RVBD_2701cT.1	inositol-1-monophosphatase SuhB	378	30009	13	13	2	2	7.9	290
562	1	P9WGI1	Rv2703	RVBD_2703T.1	RNA polymerase sigma factor rpoD	187	57765	7	7	3	3	5.5	528
505	1	I6YA29	Rv2714	RVBD_2714T.1	hypothetical protein	254	35498	6	6	2	2	11.4	324
467	1	P9WL43	Rv2716	RVBD_2716T.1	phenazine biosynthesis protein PhzF family protein	325	24559	10	10	7	7	46.5	228
651	1	I6YA32	Rv2719c	RVBD_2719cT.1	hypothetical protein	119	17313	7	7	1	1	10.9	165
973	1	P9WHR7	Rv2720	RVBD_2720T.1	LexA repressor	32	23081	1	1	1	1	4.1	217
46	1	I6XF52	Rv2721c	RVBD_2721cT.1	hypothetical protein	6300	72327	189	189	18	18	38.9	699
901	1	O33230	Rv2725c	RVBD_2725cT.1	GTP-binding protein HflX	40	53295	2	2	2	2	4.6	495
745	1	I6XF60	Rv2731	RVBD_2731T.1	hypothetical protein	78	49766	4	4	1	1	2.2	450
900	1	O33237	Rv2732c	RVBD_2732cT.1	hypothetical protein	41	21976	1	1	1	1	6.4	204
919	1	P9WK05	Rv2733c	RVBD_2733cT.1	(Dimethylallyl)adenosine tRNA methylthiotransferase miaB	37	55051	3	3	2	2	3.9	512
1091	1	I6Y1K7	Rv2735c	RVBD_2735cT.1	hypothetical protein	21	38105	1	1	1	1	4.5	330
1022	1	P9WHJ3	Rv2737c	RVBD_2737cT.1	protein recA	29	85336	2	2	1	1	1.5	790
260	1	O33283	Rv2740	RVBD_2740T.1	limonene-1,2-epoxide hydrolase	889	16583	23	23	4	4	34.2	149
76	1	P9WHP5	Rv2744c	RVBD_2744cT.1	phage shock protein A	4058	29240	125	125	11	11	51.5	270
937	1	P9WNA3	Rv2748c	RVBD_2748cT.1	DNA translocase ftsK	35	94347	4	4	3	3	1.7	883
478	x	P9WGZ9	Rv2752c	Rv2752c_Rv2752c	Ribonuclease J (RNase J)	302	59463	23	23	5	5	8.6	558
478	1	P9WGZ9	Rv2752c	RVBD_2752cT.1	hypothetical protein	304	59495	24	24	6	6	11.6	558
254	1	P9WP25	Rv2753c	RVBD_2753cT.1	dihydrodipicolinate synthase	903	30839	24	24	12	12	46.7	300
156		P9WJ43	Rv2758c	RVBD_2758cT.1	antitoxin	41	9488	1	1	1	1	6.8	88
622	1	I6XF92	Rv2765	RVBD_2765T.1	carboxymethylenebutenolidase	136	26143	6	6	4	4	17.6	245
1039	1	I6YEB6	Rv2766c	RVBD_2766cT.1	oxidoreductase	27	27123	1	1	1	1	6.5	260
445	1	P9WP23	Rv2773c	RVBD_2773cT.1	dihydrodipicolinate reductase	360	25718	22	22	5	5	21.6	245
1081	1	O33319	Rv2777c	RVBD_2777cT.1	hypothetical protein	22	40155	1	1	1	1	2.0	356
367	1	P9WQB1	Rv2780	RVBD_2780T.1	alanine dehydrogenase	530	38689	24	24	6	6	22.4	371
316	1	P9WI57	Rv2783c	RVBD_2783cT.1	polyribonucleotide nucleotidyltransferase	696	79685	32	32	12	12	18.2	752
635	1	I6XFA6	Rv2784c	RVBD_2784cT.1	lipoprotein lppU	131	18122	6	6	1	1	6.4	171
776	1	I6XFA9	Rv2789c	RVBD_2789cT.1	acyl-CoA dehydrogenase fadE21	64	44715	2	2	2	2	3.9	410
418	1	O33332	Rv2790c	RVBD_2790cT.1	acetyl-CoA acyltransferase	399	42877	21	21	3	3	9.0	401
485	1	P71655	Rv2796c	RVBD_2796cT.1	lipoprotein lppV	294	20184	15	15	3	3	17.6	187
186	1	I6XFB7	Rv2799	RVBD_2799T.1	hypothetical protein	1472	22873	99	99	19	19	67.5	209
215	1	P71635	Rv2818c	RVBD_2818cT.1	CRISPR type III-a/mtube-associated protein csm6	1198	42654	43	43	8	8	20.7	382
1071	1	P71629	Rv2823c	RVBD_2823cT.1	CRISPR-associated protein cas10/csm1, subtype III-a/mtube	24	90691	1	1	1	1	1.5	809
147	1	I6YEH6	Rv2831	RVBD_2831T.1	enoyl-CoA hydratase	2026	26614	72	72	12	12	55.0	249
945	1	P71619	Rv2833c	RVBD_2833cT.1	sn-glycerol 3-phosphate transporter substrate-binding protein	34	46697	3	3	1	1	1.8	436
784	1	P71615	Rv2837c	RVBD_2837cT.1	hypothetical protein	62	35393	1	1	1	1	3.6	336
1010	1	P9WKK1	Rv2839c	RVBD_2839cT.1	translation initiation factor IF-2	30	93984	1	1	1	1	0.9	900
487	1	I6YAE2	Rv2843	RVBD_2843T.1	hypothetical protein	290	17756	28	28	3	3	13.3	181
595	1	I6Y1V1	Rv2844	RVBD_2844T.1	hypothetical protein	157	16929	5	5	3	3	31.5	162
120	1	P9WFT9	Rv2845c	RVBD_2845cT.1	prolyl-tRNA synthetase	2717	63263	85	85	16	16	34.7	582
310	1	P9WHH3	Rv2855	RVBD_2855T.1	mycothione reductase	716	49914	33	33	11	11	24.2	459
974	1	I6YEJ7	Rv2856	RVBD_2856T.1	Ni2+-Co2+ transporter	32	40508	2	2	1	1	2.4	372
761	1	I6Y1W3	Rv2857c	RVBD_2857cT.1	oxidoreductase	71	26788	7	7	4	4	11.2	258
116	1	O33340	Rv2858c	RVBD_2858cT.1	aldehyde dehydrogenase	2799	48229	124	124	15	15	44.6	455
179	x	I6X5K1	Rv2860c	Rv2860c_glnA4	Glutamine synthetase (GlnA4 )	1637	49684	65	65	17	17	49.5	457
441	1	P9WK19	Rv2861c	RVBD_2861cT.1	methionine aminopeptidase	366	30872	13	13	4	4	17.9	285
960	1	O33346	Rv2864c	RVBD_2864cT.1	penicillin-binding lipoprotein	33	62975	1	1	1	1	1.8	603
263	1	P9WHS3	Rv2869c	RVBD_2869cT.1	RIP metalloprotease RseP	881	42807	22	22	5	5	8.7	404
440	1	P9WNF3	Rv2873	RVBD_2873T.1	cell surface lipoprotein MPB83	366	22056	17	17	5	5	39.1	220
128	1	P9WNF5	Rv2875	RVBD_2875T.1	immunogenic protein MPT70	2411	19061	100	100	11	11	52.8	193
48	1	P9WG65	Rv2878c	RVBD_2878cT.1	soluble secreted antigen MPT53	6114	18371	151	151	9	9	50.3	173
145	1	P9WGY1	Rv2882c	RVBD_2882cT.1	ribosome-recycling factor	2049	20815	87	87	14	14	75.7	185
536	1	P9WHK5	Rv2883c	RVBD_2883cT.1	uridylate kinase	225	27412	7	7	3	3	13.4	261
402		I6X5M3	Rv2884	RVBD_2884T.1	hypothetical protein	58	27696	4	4	1	1	2.8	252
460	1	P9WNM1	Rv2889c	RVBD_2889cT.1	elongation factor Ts	333	28737	22	22	6	6	26.9	271
279	1	P9WH39	Rv2890c	RVBD_2890cT.1	30S ribosomal protein S2	820	31070	28	28	6	6	20.2	287
1115	1	P9WF35	Rv2894c	RVBD_2894cT.1	tyrosine recombinase xerC	18	31960	1	1	1	1	3.7	298
407	1	P9WL31	Rv2895c	RVBD_2895cT.1	mycobactin utilization protein viuB	428	30584	24	24	6	6	22.3	283
982	1	P9WPR1	Rv2897c	RVBD_2897cT.1	Mg chelatase-like protein	32	52880	1	1	1	1	2.0	503
748	1	P9WKA1	Rv2903c	RVBD_2903cT.1	signal peptidase I	75	31860	2	2	1	1	4.1	294
794	1	P9WK67	Rv2905	RVBD_2905T.1	alanine rich lipoprotein lppW	59	33381	4	4	2	2	7.3	314
895	1	P9WFY7	Rv2906c	RVBD_2906cT.1	tRNA	41	25151	1	1	1	1	3.0	230
468	1	P9WH53	Rv2909c	RVBD_2909cT.1	30S ribosomal protein S16	323	17426	25	25	5	5	30.2	162
1113	1	P9WL25	Rv2910c	RVBD_2910cT.1	hypothetical protein	18	17037	1	1	1	1	4.1	147
239	1	I6Y204	Rv2911	RVBD_2911T.1	D-alanyl-D-alanine carboxypeptidase	1006	29728	55	55	18	18	84.9	291
473	1	P9WI69	Rv2914c	RVBD_2914cT.1	serine/threonine protein kinase	313	61766	22	22	3	3	4.8	585
257	1	P9WL23	Rv2915c	RVBD_2915cT.1	hypothetical protein	899	39745	25	25	4	4	11.9	370
1102	1	P9WQ65	Rv2920c	RVBD_2920cT.1	ammonium transporter	20	49210	1	1	1	1	2.3	477
576	1	P9WGD9	Rv2921c	RVBD_2921cT.1	signal recognition particle-docking protein FtsY	169	44005	8	8	2	2	6.6	422
456	1	P9WL19	Rv2923c	RVBD_2923cT.1	hypothetical protein	341	14845	11	11	8	8	64.2	137
533	1	P9WL15	Rv2927c	RVBD_2927cT.1	hypothetical protein	229	26969	17	17	4	4	17.1	245
992	1	P9WQD5	Rv2928	RVBD_2928T.1	hypothetical protein	32	29133	1	1	1	1	2.7	261
928	1	P9WQE7	Rv2931	RVBD_2931T.1	phenolpthiocerol synthesis polyketide synthase PpsA	36	198712	2	2	2	2	0.9	1876
913	1	P9WQE3	Rv2934	RVBD_2934T.1	phenolpthiocerol synthesis type-I polyketide synthase D	38	193195	1	1	1	1	0.4	1827
551	1	P9WQE1	Rv2935	RVBD_2935T.1	non-ribosomal peptide synthetase domain-containing protein	202	158647	9	9	7	7	6.0	1488
1051	1	P9WG21	Rv2938	RVBD_2938T.1	DrrB family ABC transporter efflux protein	26	29574	1	1	1	1	9.4	276
141	1	I6Y231	Rv2940c	RVBD_2940cT.1	mycocerosic acid synthase	2115	224240	94	94	56	56	37.3	2111
846	1	P9WQ59	Rv2941	RVBD_2941T.1	fatty acid CoA ligase FadD28	48	62602	4	4	4	4	9.0	580
929	x	I6X5T4	Rv2943	Rv2943A_Rv2943A	Transposase for insertion sequence element IS1533	36	19646	2	2	1	1	6.3	176
60	1	P9WK65	Rv2945c	RVBD_2945cT.1	lipoprotein lPpx	5401	24125	298	298	20	20	78.1	233
869	1	P96285	Rv2946c	RVBD_2946cT.1	polyketide synthase 1/15	44	166568	5	5	1	1	0.7	1616
703	1	P9WIB7	Rv2951c	RVBD_2951cT.1	phthiodiolone/phenolphthiodiolone dimycocerosates ketoreductase	95	41322	5	5	2	2	6.6	381
1002	1	P9WGV5	Rv2953	RVBD_2953T.1	trans-acting enoyl reductase	30	45076	1	1	1	1	5.5	418
953	1	P95137	Rv2955c	RVBD_2955cT.1	FkbM family methyltransferase	34	35928	1	1	1	1	3.1	321
608	1	P95131	Rv2961	RVBD_2961T.1	transposase	144	14479	64	64	1	1	5.4	129
83		P9WHM3	Rv2964	RVBD_2964T.1	formyltetrahydrofolate deformylase	43	33985	3	3	1	1	2.3	310
1046	1	P9WPA5	Rv2965c	RVBD_2965cT.1	phosphopantetheine adenylyltransferase	27	17617	1	1	1	1	6.2	161
893	1	I6YEU0	Rv2967c	RVBD_2967cT.1	pyruvate carboxylase	41	120349	1	1	1	1	1.0	1127
152	x	O33272	Rv2969c	Rv2969c_Rv2969c	Possible conserved membrane or secreted protein	1916	26813	89	89	14	14	49.0	255
874	1	P95125	Rv2970c	RVBD_2970cT.1	esterase/lipase	43	40110	2	2	1	1	2.7	376
783	1	P9WQA5	Rv2971	RVBD_2971T.1	oxidoreductase	62	30345	2	2	2	2	6.4	282
438		P9WMQ7	Rv2973c	RVBD_2973cT.1	ATP-dependent DNA helicase recG	31	80311	1	1	1	1	0.8	737
616		I6Y259	Rv2974c	RVBD_2974cT.1	DAK2 domain fusion protein YloV	40	46674	1	1	1	1	1.5	470
868	1	P9WHV9	Rv2984	RVBD_2984T.1	polyphosphate kinase	44	82988	1	1	1	1	1.2	742
775	1	P9WIY3	Rv2985	RVBD_2985T.1	hydrolase mutT1	64	34759	5	5	3	3	5.4	317
1011	1	P9WMK7	Rv2986c	RVBD_2986cT.1	DNA-binding protein HU-beta	30	22174	1	1	1	1	4.2	214
172	1	P9WFV9	Rv2992c	RVBD_2992cT.1	glutamyl-tRNA synthetase	1728	53831	92	92	15	15	30.6	490
479	1	I6Y276	Rv2993c	RVBD_2993cT.1	hypothetical protein	303	29710	12	12	1	1	3.9	281
11	2	P9WKK9	Rv2995c	RVBD_2995cT.1	3-isopropylmalate dehydrogenase	138	35284	12	12	5	5	11.9	336
641	2	I6YAU3	Rv2997	RVBD_2997T.1	oxidoreductase	34	50905	3	3	1	1	1.7	480
160	1	P9WKJ7	Rv3001c	RVBD_3001cT.1	ketol-acid reductoisomerase	1878	36067	66	66	10	10	33.6	333
53	1	I6Y293	Rv3006	RVBD_3006T.1	hypothetical protein	5766	38728	198	198	20	20	59.5	373
229	1	P9WN61	Rv3009c	RVBD_3009cT.1	aspartyl/glutamyl-tRNA	1094	54599	64	64	16	16	37.1	509
143	1	P9WID7	Rv3010c	RVBD_3010cT.1	6-phosphofructokinase	2091	36857	72	72	7	7	26.2	343
139	1	P9WQA1	Rv3011c	RVBD_3011cT.1	glutamyl-tRNA	2137	51388	76	76	10	10	25.7	494
793	1	I6Y2A3	Rv3016	RVBD_3016T.1	lipoprotein lpqA	60	22129	2	2	1	1	9.6	209
78		Q6MX17	Rv3022A	RVBD_3022AT.1	PE family protein	51	9776	9	9	1	1	6.7	105
88	1	P9WNG9	Rv3028c	RVBD_3028cT.1	electron transfer flavoprotein subunit alpha	3664	31672	136	136	19	19	53.8	318
178	1	P9WNG7	Rv3029c	RVBD_3029cT.1	electron transfer flavoprotein subunit beta	1638	28064	120	120	11	11	27.8	266
403	1	I6YAY5	Rv3033	RVBD_3033T.1	hypothetical protein	442	19260	17	17	6	6	45.1	182
532	1	I6XFZ8	Rv3035	RVBD_3035T.1	hypothetical protein	230	37300	7	7	3	3	10.0	360
59	1	I6YF08	Rv3036c	RVBD_3036cT.1	hypothetical protein	5451	24391	261	261	17	17	70.9	227
574	1	P9WNN3	Rv3039c	RVBD_3039cT.1	enoyl-CoA hydratase	170	26522	4	4	3	3	14.6	254
511	1	O53289	Rv3042c	RVBD_3042cT.1	phosphoserine phosphatase	252	43032	6	6	3	3	8.3	409
102	1	O53291	Rv3044	RVBD_3044T.1	iron complex transporter substrate-binding protein	3218	36888	109	109	18	18	66.9	359
287	1	P9WQC5	Rv3045	RVBD_3045T.1	NADP-dependent alcohol dehydrogenase C	790	37052	36	36	9	9	25.4	346
354	1	P9WH71	Rv3048c	RVBD_3048cT.1	ribonucleoside-diphosphate reductase subunit beta nrdF2	574	36968	42	42	10	10	34.3	324
791	1	I6X654	Rv3061c	RVBD_3061cT.1	acyl-CoA dehydrogenase fadE22	60	76694	1	1	1	1	1.5	721
134	1	I6Y2G3	Rv3068c	RVBD_3068cT.1	phosphoglucomutase, alpha-D-glucose phosphate-specific	2248	58230	86	86	16	16	37.5	547
491	1	I6YF40	Rv3075c	RVBD_3075cT.1	citrate lyase subunit beta	285	33080	16	16	4	4	9.4	307
978	1	Q6MX15	Rv3077	RVBD_3077T.1	hydrolase	32	66700	2	2	1	1	1.5	603
582	1	I6XG43	Rv3079c	RVBD_3079cT.1	hypothetical protein	165	30046	4	4	3	3	11.3	275
241	1	P9WQ37	Rv3089	RVBD_3089T.1	O-succinylbenzoate-CoA ligase	997	54425	31	31	9	9	26.6	503
680	1	I6YB49	Rv3091	RVBD_3091T.1	hypothetical protein	105	61607	8	8	4	4	9.4	563
811	1	I6YB54	Rv3096	RVBD_3096T.1	hypothetical protein	55	43135	1	1	1	1	2.4	379
1003	1	O05781	Rv3104c	RVBD_3104cT.1	MscS family small conductance mechanosensitive ion channel	30	33360	1	1	1	1	1.9	308
904	1	P9WHG1	Rv3105c	RVBD_3105cT.1	peptide chain release factor 2	40	42099	1	1	1	1	2.4	378
1026	1	P9WIQ3	Rv3106	RVBD_3106T.1	NADPH-ferredoxin reductase fprA	29	49311	2	2	2	2	3.5	456
881	1	P9WJR3	Rv3119	RVBD_3119T.1	molybdopterin synthase catalytic subunit	42	15910	1	1	1	1	5.4	147
769	1	P9WL07	Rv3127	RVBD_3127T.1	hypothetical protein	66	38497	1	1	1	1	3.5	344
916	1	P9WKC9	Rv3130c	RVBD_3130cT.1	acyltransferase, WS/DGAT/MGAT	38	50689	1	1	1	1	1.7	463
1029	1	P9WGK3	Rv3132c	RVBD_3132cT.1	redox sensor histidine kinase response regulator devS	28	62203	2	2	2	2	3.1	578
495	1	P9WMF9	Rv3133c	RVBD_3133cT.1	transcriptional regulatory protein devR	278	23279	6	6	3	3	18.4	217
1107	1	P95187	Rv3139	RVBD_3139T.1	acyl-CoA dehydrogenase fadE24	19	49616	1	1	1	1	1.7	468
1112	1	I6X6H8	Rv3144c	RVBD_3144cT.1	PPE family protein	18	39045	1	1	1	1	3.7	409
1058	1	P9WJH3	Rv3147	RVBD_3147T.1	NADH-quinone oxidoreductase subunit C	25	26915	2	2	2	2	6.4	236
771	1	P9WIV5	Rv3149	RVBD_3149T.1	NADH-quinone oxidoreductase subunit E	65	27180	3	3	1	1	5.6	252
550	1	P9WIV7	Rv3150	RVBD_3150T.1	NADH-quinone oxidoreductase subunit F	203	48071	15	15	4	4	7.2	445
390	2	P9WIV9	Rv3151	RVBD_3151T.1	NADH-quinone oxidoreductase subunit G	279	85371	16	16	4	4	4.8	806
773	1	P9WJG9	Rv3153	RVBD_3153T.1	NADH-quinone oxidoreductase subunit I	65	23452	4	4	2	2	8.5	211
688	1	O53311	Rv3161c	RVBD_3161cT.1	oxidoreductase	101	42477	4	4	3	3	8.6	382
24	2	O53319	Rv3169	RVBD_3169T.1	hypothetical protein	1487	41734	87	87	22	22	74.1	374
1074	1	Q6MX03	Rv3176c	RVBD_3176cT.1	microsomal epoxide hydrolase	24	35208	3	3	2	2	6.0	318
896	1	O53337	Rv3191c	RVBD_3191cT.1	transposase	41	40279	4	4	1	1	2.3	344
320	1	P9WFL3	Rv3193c	RVBD_3193cT.1	hypothetical protein	693	107435	11	11	2	2	3.2	992
1016	1	O53340	Rv3194c	RVBD_3194cT.1	PDZ domain-containing protein	29	35450	1	1	1	1	3.2	340
1075	1	O53341	Rv3195	RVBD_3195T.1	hypothetical protein	24	49327	2	2	1	1	2.1	472
958	1	O53342	Rv3196	RVBD_3196T.1	bacteriocin biosynthesis cyclodehydratase domain-containing protein	34	31626	1	1	1	1	3.3	299
161	1	O05859	Rv3207c	RVBD_3207cT.1	hypothetical protein	1866	31046	64	64	12	12	51.9	285
630	1	O05858	Rv3208	RVBD_3208AT.1	hypothetical protein	133	9427	4	4	1	1	14.4	90
452	1	O05856	Rv3210c	RVBD_3210cT.1	hypothetical protein	350	25106	9	9	4	4	18.6	231
225	1	O05854	Rv3212	RVBD_3212T.1	hypothetical protein	1124	42480	27	27	4	4	13.3	407
327	1	Q6MWZ7	Rv3214	RVBD_3214T.1	phosphoglycerate mutase	663	21935	31	31	8	8	54.7	203
150	1	O05842	Rv3224	RVBD_3224T.1	citronellol/citronellal dehydrogenase	1969	29795	109	109	17	17	54.6	282
256	1	P9WPY5	Rv3227	RVBD_3227T.1	3-phosphoshikimate 1-carboxyvinyltransferase	901	46397	26	26	11	11	31.1	450
286	1	O05876	Rv3231c	RVBD_3231cT.1	hypothetical protein	793	17786	16	16	3	3	31.4	169
856	1	O05886	Rv3241c	RVBD_3241cT.1	ribosomal subunit interface protein	47	24552	1	1	1	1	3.7	214
104	1	P9WK37	Rv3244c	RVBD_3244cT.1	lipoprotein lpqB	3127	61114	120	120	27	27	56.1	583
20	1	P9WGV3	Rv3248c	RVBD_3248cT.1	adenosylhomocysteinase	10711	54289	599	599	37	37	77.0	495
504	1	I6YFL7	Rv3250c	RVBD_3250cT.1	rubredoxin-2	257	6793	7	7	1	1	16.7	60
1030	x	O05897	Rv3254	Rv3254_Rv3254	Uncharacterized protein	28	51486	1	1	1	1	2.4	462
612	1	O05898	Rv3255c	RVBD_3255cT.1	mannose-6-phosphate isomerase, class I	143	43345	4	4	1	1	2.0	408
652	1	O05899	Rv3256c	RVBD_3256cT.1	hypothetical protein	119	35288	4	4	3	3	8.4	346
734	1	O53353	Rv3260c	RVBD_3260cT.1	hypothetical protein	82	10150	1	1	1	1	16.9	89
93	x	P96872	Rv3267	Rv3267_Rv3267	Conserved protein (CPSA-related protein)	3545	51250	134	134	16	16	39.0	498
850	1	P96873	Rv3268	RVBD_3268T.1	hypothetical protein	47	23708	3	3	2	2	8.3	229
583	1	P96874	Rv3269	RVBD_3269T.1	hypothetical protein	164	9744	10	10	4	4	36.6	93
547	1	P9WPT5	Rv3270	RVBD_3270T.1	heavy metal translocating P-type ATPase	209	76448	14	14	3	3	3.6	718
343	1	P9WQG1	Rv3274c	RVBD_3274cT.1	acyl-CoA dehydrogenase fadE25	608	41697	26	26	7	7	18.5	389
450	1	P9WHM1	Rv3275c	RVBD_3275cT.1	N5-carboxyaminoimidazole ribonucleotide mutase	353	17663	16	16	4	4	19.5	174
780	1	P9WHL9	Rv3276c	RVBD_3276cT.1	N5-carboxyaminoimidazole ribonucleotide synthase	64	45667	6	6	1	1	3.5	429
173	1	P9WQH7	Rv3280	RVBD_3280T.1	propionyl-CoA carboxylase beta chain	1664	59317	91	91	24	24	53.6	548
64	1	P96886	Rv3281	RVBD_3281T.1	hypothetical protein	4898	19002	138	138	4	4	34.5	177
408	1	P9WK27	Rv3282	RVBD_3282T.1	maf-like protein	426	22996	38	38	5	5	38.3	222
270	1	P9WHF7	Rv3283	RVBD_3283T.1	thiosulfate sulfurtransferase	843	33300	55	55	8	8	34.7	297
19	1	P96890	Rv3285	RVBD_3285T.1	acetyl-/propionyl-coenzyme A carboxylase alpha chain	11839	63744	473	473	39	39	66.0	600
613	1	L7N650	Rv3293	RVBD_3293T.1	aldehyde dehydrogenase	143	51313	6	6	3	3	5.3	494
358	1	P96900	Rv3295	RVBD_3295T.1	transcriptional regulator, tetR-family	562	24790	20	20	7	7	41.6	221
807	1	O65931	Rv3299c	RVBD_3299cT.1	arylsulfatase	56	105614	7	7	2	2	1.6	970
589	1	P9WN79	Rv3302c	RVBD_3302cT.1	glycerol-3-phosphate dehydrogenase 2	159	62739	17	17	3	3	6.3	585
514	1	P9WHH7	Rv3303c	RVBD_3303cT.1	NAD	249	51457	16	16	8	8	25.6	493
587	1	O53356	Rv3304	RVBD_3304T.1	hypothetical protein	160	17478	4	4	3	3	32.7	159
740	1	P9WP01	Rv3307	RVBD_3307T.1	purine nucleoside phosphorylase	79	27555	4	4	3	3	9.3	268
665	1	O53360	Rv3308	RVBD_3308T.1	phosphomannomutase	111	56161	4	4	2	2	4.1	534
235	1	O53361	Rv3310	RVBD_3310T.1	acid phosphatase	1061	31787	61	61	16	16	49.5	299
38	1	P9WI87	Rv3312A	RVBD_3312AT.1	pilin	7360	10761	437	437	19	19	63.1	103
383	1	P63907	Rv3313c	RVBD_3313cT.1	adenosine deaminase	489	39718	30	30	4	4	12.1	365
878	1	O53371	Rv3319	RVBD_3319T.1	succinate dehydrogenase and fumarate reductase iron-sulfur protein	43	29316	5	5	1	1	2.3	263
814	1	Q6MWY3	Rv3323c	RVBD_3323cT.1	molybdopterin synthase catalytic subunit	55	24035	9	9	1	1	3.2	221
789	1	O53379	Rv3329	RVBD_3329T.1	hypothetical protein	61	47687	2	2	2	2	3.9	438
239	2	O53380	Rv3330	RVBD_3330T.1	D-alanyl-D-alanine carboxypeptidase	238	41656	12	12	6	6	13.8	405
921	1	O53382	Rv3332	RVBD_3332T.1	N-acetylglucosamine-6-phosphate deacetylase	37	38781	2	2	2	2	8.6	383
637	1	P9WFT3	Rv3336c	RVBD_3336cT.1	tryptophanyl-tRNA synthetase	129	36250	4	4	2	2	7.1	336
238	1	P9WKL1	Rv3339c	RVBD_3339cT.1	isocitrate dehydrogenase [NADP]	1015	45485	46	46	6	6	23.2	409
259	1	O53390	Rv3340	RVBD_3340T.1	O-acetylhomoserine aminocarboxypropyltransferase/cysteine synthase	892	47342	31	31	3	3	6.0	449
976	1	Q6MWX9	Rv3347c	RVBD_3347cT.1	hypothetical protein	32	309368	2	2	2	2	0.5	3157
274	1	O50383	Rv3354	RVBD_3354T.1	hypothetical protein	835	12979	25	25	4	4	45.7	129
566	1	P9WG81	Rv3356c	RVBD_3356cT.1	FolD protein	179	29466	12	12	6	6	17.1	281
763	1	O50394	Rv3366	RVBD_3366T.1	RNA methyltransferase, TrmH family, group 2	70	16506	5	5	1	1	6.5	154
764	1	O50397	Rv3368c	RVBD_3368cT.1	oxidoreductase	69	23718	2	2	1	1	4.7	214
362	1	O50398	Rv3369	RVBD_3369T.1	hypothetical protein	548	15708	21	21	4	4	31.3	144
826	1	P9WFZ5	Rv3372	RVBD_3372T.1	trehalose-phosphate phosphatase	52	41695	3	3	3	3	6.1	391
335		O50402	Rv3373	RVBD_3373T.1	enoyl-CoA hydratase	42	22648	2	2	1	1	4.2	213
994	1	P9WMS5	Rv3376	RVBD_3376T.1	HAD hydrolase, family IA	31	23649	1	1	1	1	2.8	217
999	1	O50411	Rv3384c	RVBD_3384cT.1	toxin	31	14308	1	1	1	1	5.4	130
299	1	I6YBZ8	Rv3389c	RVBD_3389cT.1	oxidoreductase	758	30277	23	23	11	11	40.3	290
158	1	O50416	Rv3390	RVBD_3390T.1	lipoprotein lpqD	1880	25041	81	81	9	9	22.0	236
311		P9WPB7	Rv3392c	RVBD_3392cT.1	cyclopropane mycolic acid synthase 1	388	32440	40	40	4	4	12.9	287
863	1	Q6MWX4	Rv3395A	RVBD_3395AT.1	hypothetical protein	45	22076	2	2	1	1	8.7	208
522	1	P9WMS7	Rv3396c	RVBD_3396cT.1	GMP synthase [glutamine-hydrolyzing]	239	56025	22	22	5	5	12.6	525
596	1	P9WKZ7	Rv3400	RVBD_3400T.1	beta-phosphoglucomutase family hydrolase	156	28210	7	7	6	6	29.4	262
411	1	P9WN13	Rv3401	RVBD_3401T.1	kojibiose phosphorylase	417	87261	26	26	8	8	11.7	786
664	1	P9WF23	Rv3407	RVBD_3407T.1	antitoxin	113	11003	3	3	1	1	11.1	99
441		P9WMV9	Rv3409c	RVBD_3409cT.1	cholesterol oxidase	66	62984	2	2	1	1	1.9	578
710	1	P9WKI5	Rv3410c	RVBD_3410cT.1	IMP dehydrogenase	91	38967	6	6	4	4	9.6	375
399	1	P9WJ71	Rv3413c	RVBD_3413cT.1	hypothetical protein	449	31229	16	16	9	9	33.1	299
5	2	P9WPE9	Rv3417c	RVBD_3417cT.1	chaperonin 2	722	55843	40	40	7	7	16.0	539
12	1	P9WPE5	Rv3418c	RVBD_3418cT.1	chaperonin	16583	10798	673	673	43	43	87.0	100
1018	1	Q50700	Rv3428c	RVBD_3428cT.1	transposase	29	45465	1	1	1	1	1.7	410
851	1	I6YG46	Rv3432c	RVBD_3432cT.1	glutamate decarboxylase	47	50747	5	5	2	2	3.5	460
876	1	P9WF11	Rv3433c	RVBD_3433cT.1	hypothetical protein	43	46828	3	3	1	1	2.1	473
907	1	P9WN49	Rv3436c	RVBD_3436cT.1	glucosamine-fructose-6-phosphate aminotransferase [isomerizing]	39	67530	4	4	1	1	1.1	624
666	1	P9WH25	Rv3442c	RVBD_3442cT.1	30S ribosomal protein S9	111	16426	10	10	3	3	17.2	151
720	1	P9WHE1	Rv3443c	RVBD_3443cT.1	50S ribosomal protein L13	87	16327	3	3	2	2	12.2	147
833	1	P9WNQ1	Rv3448	RVBD_3448T.1	ESX-4 secretion system protein eccD4	50	46701	2	2	1	1	1.5	467
118		O06319	Rv3452	RVBD_3452T.1	esterase/lipase	275	23099	14	14	1	1	5.3	226
387	1	P9WHD3	Rv3456c	RVBD_3456cT.1	50S ribosomal protein L17	483	19463	59	59	1	1	6.7	180
841	1	P9WKK3	Rv3462c	RVBD_3462cT.1	translation initiation factor IF-1	49	8484	3	3	1	1	11.0	73
936	1	P9WN65	Rv3464	RVBD_3464T.1	dTDP-glucose 4,6-dehydratase	35	37535	1	1	1	1	1.8	331
732	1	P9WH11	Rv3465	RVBD_3465T.1	dTDP-4-dehydrorhamnose 3,5-epimerase	82	22300	6	6	4	4	16.3	202
694	1	I6YG83	Rv3472	RVBD_3472T.1	hypothetical protein	97	18556	2	2	2	2	13.7	168
324	1	I6X7F2	Rv3483c	RVBD_3483cT.1	hypothetical protein	679	22968	17	17	3	3	16.4	220
558	1	O06347	Rv3484	RVBD_3484T.1	hypothetical protein	193	54321	8	8	5	5	9.0	512
199	1	I6XHD1	Rv3491	RVBD_3491T.1	hypothetical protein	1316	20350	96	96	11	11	36.5	192
663	1	I6YC95	Rv3494c	RVBD_3494cT.1	virulence factor Mce family protein	114	59600	5	5	3	3	3.5	564
788	1	I6X7H4	Rv3503c	RVBD_3503cT.1	ferredoxin	61	6899	4	4	1	1	33.3	63
308	1	I6YCA3	Rv3504	RVBD_3504T.1	acyl-CoA dehydrogenase fadE26	721	43757	28	28	3	3	10.3	400
577	1	I6Y3Q0	Rv3505	RVBD_3505T.1	acyl-CoA dehydrogenase fadE27	168	38984	12	12	3	3	10.2	373
40	x	O53554	Rv3509c	Rv3509c_ilvX	Putative acetolactate synthase large subunit IlvX	6974	52008	232	232	18	18	31.7	515
744	1	I6Y3Q7	Rv3510c	RVBD_3510cT.1	hypothetical protein	78	31048	1	1	1	1	3.2	278
1028	1	Q6MWW7	Rv3512	RVBD_3512T.1	hypothetical protein	28	81116	1	1	1	1	0.9	1079
673	2	I6YGC8	Rv3513c	RVBD_3513cT.1	fatty-acid-CoA ligase fadD18	84	23616	13	13	2	2	12.4	218
673	1	P9WQ51	Rv3515c	RVBD_3515cT.1	hypothetical protein	108	59703	9	9	5	5	10.9	548
898	1	O53561	Rv3516	RVBD_3516T.1	enoyl-CoA hydratase	41	28231	2	2	1	1	3.0	263
156	2	P9WPL5	Rv3518c	RVBD_3518cT.1	cytochrome P450 monooxygenase 142 cyp142	441	44370	27	27	8	8	21.4	398
1068	1	O53564	Rv3519	RVBD_3519T.1	hypothetical protein	24	25943	1	1	1	1	4.2	236
810	1	O53565	Rv3520c	RVBD_3520cT.1	oxidoreductase	56	37593	1	1	1	1	3.2	347
911	1	I6YCB9	Rv3525c	RVBD_3525cT.1	siderophore-binding protein	38	17654	1	1	1	1	5.2	174
295	1	P71875	Rv3526	RVBD_3526T.1	3-ketosteroid-9-alpha-hydroxylase oxygenase subunit	772	44240	51	51	11	11	30.1	386
236	1	I6XHH2	Rv3531c	RVBD_3531cT.1	hypothetical protein	1049	41876	24	24	3	3	9.1	375
546	1	P9WMK5	Rv3534c	RVBD_3534cT.1	4-hydroxy-2-oxovalerate aldolase	210	36420	15	15	5	5	13.9	346
675	1	P9WQH3	Rv3535c	RVBD_3535cT.1	acetaldehyde dehydrogenase	108	31989	6	6	3	3	7.3	303
736	1	I6XHH5	Rv3536c	RVBD_3536cT.1	2-keto-4-pentenoate hydratase	81	27874	3	3	2	2	6.9	261
714	1	I6Y3T7	Rv3540c	RVBD_3540cT.1	hypothetical protein	90	40562	4	4	3	3	7.5	386
887	1	P71858	Rv3543c	RVBD_3543cT.1	hypothetical protein	42	42689	1	1	1	1	2.6	387
548	1	P9WPP1	Rv3545c	RVBD_3545cT.1	steroid C27-monooxygenase	205	48402	6	6	4	4	9.0	433
437	1	I6XHI4	Rv3546	RVBD_3546T.1	acetyl-CoA C-acetyltransferase	370	41303	14	14	5	5	14.8	391
991	1	P9WP15	Rv3547	RVBD_3547T.1	deazaflavin-dependent nitroreductase	32	17360	2	2	1	1	7.9	151
975	1	I6YCE1	Rv3549c	RVBD_3549cT.1	oxidoreductase	32	26839	1	1	1	1	3.9	259
348	1	I6XHJ3	Rv3556c	RVBD_3556cT.1	acetyl-CoA C-acetyltransferase	596	40877	23	23	8	8	28.0	386
462	1	I6YCF0	Rv3559c	RVBD_3559cT.1	3-oxoacyl-[acyl-carrier protein] reductase	331	27413	8	8	6	6	32.4	262
840	1	P96843	Rv3561	RVBD_3561T.1	fatty-acyl-CoA synthase	49	54061	3	3	2	2	4.7	507
340	1	I6YGH7	Rv3562	RVBD_3562T.1	hypothetical protein	622	41307	25	25	6	6	17.8	377
489	1	P9WNW7	Rv3568c	RVBD_3568cT.1	iron-dependent extradiol dioxygenase	288	33561	17	17	8	8	24.0	300
398	1	P9WNH5	Rv3569c	RVBD_3569cT.1	4,5-9,10-diseco-3-hydroxy-5,9,17-trioxoandrosta-1	450	31855	18	18	8	8	29.6	291
1063	1	P9WJA1	Rv3570c	RVBD_3570cT.1	flavin-dependent monooxygenase, oxygenase subunit	25	43116	1	1	1	1	1.5	394
981	1	P9WJ93	Rv3571	RVBD_3571T.1	3-ketosteroid-9-alpha-hydroxylase reductase subunit	32	38241	5	5	1	1	2.8	358
228	1	I6X7P2	Rv3572	RVBD_3572T.1	hypothetical protein	1116	18730	37	37	9	9	50.6	176
24		P96855	Rv3573c	RVBD_3573cT.1	acyl-CoA dehydrogenase fadE34	76	74532	8	8	3	3	2.3	711
831	1	I6YGJ4	Rv3576	RVBD_3576T.1	lipoprotein lppH	51	25036	2	2	1	1	3.8	237
699	1	P9WJG3	Rv3583c	RVBD_3583cT.1	CarD family transcriptional regulator	96	17896	3	3	1	1	7.4	162
347	1	P9WK63	Rv3584	RVBD_3584T.1	lipoprotein lpqE	597	18807	12	12	6	6	43.4	182
21	1	O53572	Rv3587c	RVBD_3587cT.1	hypothetical protein	10702	27082	462	462	21	21	65.2	264
853	1	I6YGL1	Rv3591c	RVBD_3591cT.1	hypothetical protein	47	28524	3	3	3	3	14.4	257
809	1	P9WKH3	Rv3592	RVBD_3592T.1	hypothetical protein	56	11178	1	1	1	1	15.2	105
436	2	O06155	Rv3593	RVBD_3593T.1	hypothetical protein	120	48490	15	15	2	2	3.1	452
74	2	P9WPC9	Rv3596c	RVBD_3596cT.1	ATP-dependent Clp protease ATP-binding subunit ClpC	375	93495	29	29	7	7	7.7	848
700	1	P9WIL3	Rv3601c	RVBD_3601cT.1	aspartate 1-decarboxylase	95	14876	3	3	1	1	7.2	139
581	1	O06278	Rv3604c	RVBD_3604cT.1	hypothetical protein	166	43032	5	5	2	2	8.8	397
543	1	P9WNC5	Rv3607c	RVBD_3607cT.1	dihydroneopterin aldolase	217	14544	12	12	1	1	7.5	133
1093	1	P9WJD5	Rv3614c	RVBD_3614cT.1	ESX-1 secretion-associated protein EspD	21	19822	1	1	1	1	6.0	184
609	1	P9WJD7	Rv3615c	RVBD_3615cT.1	ESX-1 secretion-associated protein EspC	144	10788	16	16	3	3	16.5	103
23	1	P9WJE1	Rv3616c	RVBD_3616cT.1	ESX-1 secretion-associated protein EspA	10565	39864	392	392	12	12	20.7	392
267	1	I6X7W8	Rv3618	RVBD_3618T.1	monooxygenase	860	43250	46	46	10	10	25.3	395
571	1	P9WHQ9	Rv3624c	RVBD_3624cT.1	hypoxanthine-guanine phosphoribosyltransferase	172	23607	7	7	3	3	15.7	216
985	1	O06380	Rv3627c	RVBD_3627cT.1	D-alanyl-D-alanine carboxypeptidase/D-alanyl-D-alanine-endopeptidase	32	46806	1	1	1	1	1.7	461
272	x	P9WI55	Rv3628	Rv3628_ppa	Inorganic pyrophosphatase (PPase)	801	18285	62	62	10	10	48.8	162
272	1	P9WI55	Rv3628	RVBD_3628T.1	inorganic pyrophosphatase	840	18317	64	64	11	11	55.6	162
1001	1	P9WN67	Rv3634c	RVBD_3634cT.1	UDP-glucose 4-epimerase	30	33561	1	1	1	1	2.9	314
111	1	P9WG49	Rv3646c	RVBD_3646cT.1	DNA topoisomerase 1	2943	102273	109	109	12	12	19.7	934
345	1	P9WP75	Rv3648c	RVBD_3648cT.1	cold shock protein	603	7366	31	31	4	4	37.3	67
768	1	O69625	Rv3657c	RVBD_3657cT.1	hypothetical protein	66	19117	9	9	1	1	5.2	191
273	1	I6X811	Rv3666c	RVBD_3666cT.1	peptide/nickel transporter substrate-binding protein	838	58345	39	39	14	14	36.0	541
449	1	I6YGW2	Rv3668c	RVBD_3668cT.1	protease	357	23105	23	23	7	7	59.1	232
159	1	P9WHR9	Rv3671c	RVBD_3671cT.1	hypothetical protein	1878	40696	83	83	9	9	28.2	397
243	1	I6YGW9	Rv3678c	RVBD_3678cT.1	hypothetical protein	987	15236	26	26	8	8	47.7	151
97	1	I6YGX2	Rv3682	RVBD_3682T.1	bifunctional membrane-associated penicillin-binding protein 1A/1B ponA2	3449	84583	140	140	22	22	25.1	810
656	1	O69652	Rv3684	RVBD_3684T.1	cysteine synthase A	117	37618	8	8	5	5	12.7	346
927	1	P9WPM5	Rv3685c	RVBD_3685cT.1	cytochrome P450 137 cyp137	36	52233	1	1	1	1	1.3	476
718	1	I6X831	Rv3688c	RVBD_3688cT.1	hypothetical protein	88	16691	11	11	4	4	13.0	154
835	1	O69661	Rv3693	RVBD_3693T.1	hypothetical protein	50	47658	2	2	1	1	2.5	440
561	1	P9WPK1	Rv3696c	RVBD_3696cT.1	glycerol kinase	188	55825	8	8	4	4	9.3	517
376	1	O69667	Rv3699	RVBD_3699T.1	methyltransferase	518	24983	26	26	9	9	54.5	233
995	1	I6YGY9	Rv3705A	RVBD_3705AT.1	hypothetical protein	31	13003	2	2	1	1	11.6	129
129	1	I6XI06	Rv3705c	RVBD_3705cT.1	hypothetical protein	2398	22345	90	90	10	10	57.5	214
832	1	I6X849	Rv3706c	RVBD_3706cT.1	hypothetical protein	51	10946	9	9	2	2	24.5	106
112	1	P9WQB3	Rv3710	RVBD_3710T.1	2-isopropylmalate synthase	2836	70070	100	100	18	18	31.5	644
742	1	P9WNR9	Rv3716c	RVBD_3716cT.1	hypothetical protein	79	13349	5	5	2	2	15.8	133
430	1	I6Y4D2	Rv3717	RVBD_3717T.1	N-acetylmuramoyl-L-alanine amidase	377	24821	16	16	3	3	13.7	241
463	1	O69687	Rv3720	RVBD_3720T.1	cyclopropane-fatty-acyl-phospholipid synthase	329	46824	11	11	4	4	10.7	420
268	x	O69689	Rv3722c	Rv3722c_Rv3722c	Aminotransferase	855	47279	54	54	18	18	53.8	435
365	1	O69690	Rv3723	RVBD_3723T.1	hypothetical protein	544	27350	12	12	1	1	5.5	254
379	1	O69697	Rv3730c	RVBD_3730cT.1	DNA ligase D	507	38519	11	11	6	6	16.5	346
541	1	O69699	Rv3732	RVBD_3732T.1	hypothetical protein	221	37509	10	10	3	3	10.2	352
597	1	O69700	Rv3733c	RVBD_3733cT.1	hypothetical protein	155	18022	32	32	1	1	4.2	166
528	x	O69714	Rv3747	Rv3747_Rv3747	Conserved protein	81	13499	3	3	3	3	22.0	127
528	1	O69714	Rv3747	RVBD_3747T.1	hypothetical protein	232	13531	7	7	4	4	27.6	127
805	1	O69715	Rv3748	RVBD_3748T.1	hypothetical protein	56	12690	2	2	2	2	21.0	119
1089	x	L0TGF0	Rv3749c	Rv3749c_Rv3749c	Putative ribonuclease (Toxin VapC50)	21	18511	2	2	1	1	3.6	169
628	1	O69721	Rv3754	RVBD_3754T.1	prephenate dehydrogenase	134	30972	3	3	2	2	10.6	301
706	1	O86358	Rv3755c	RVBD_3755cT.1	hypothetical protein	93	21988	4	4	2	2	8.5	199
618	1	O69725	Rv3759c	RVBD_3759cT.1	osmoprotectant transporter substrate-binding protein	138	33337	7	7	5	5	12.7	315
852	1	O69727	Rv3761c	RVBD_3761cT.1	acyl-CoA dehydrogenase fadE36	47	38541	13	13	1	1	2.0	351
13	1	P9WK61	Rv3763	RVBD_3763T.1	lipoprotein lpqH	15103	15138	511	511	25	25	81.1	159
970	1	O69731	Rv3766	RVBD_3766T.1	hypothetical protein	32	24590	2	2	1	1	2.6	229
154	x	P9WML5	Rv3772	Rv3772_hisC2	Putative phenylalanine aminotransferase	1903	37984	101	101	11	11	40.8	353
183	1	P75019	Rv3774	RVBD_3774T.1	enoyl-CoA hydratase	1519	29083	61	61	9	9	34.7	274
667	1	P72043	Rv3777	RVBD_3777T.1	oxidoreductase	110	33942	7	7	4	4	10.4	328
1044	1	P9WQ67	Rv3778c	RVBD_3778cT.1	cysteine desulfurase	27	41826	1	1	1	1	3.3	398
641	1	P9WKX3	Rv3780	RVBD_3780T.1	hypothetical protein	125	19504	9	9	4	4	24.7	178
211		P9WKW7	Rv3788	RVBD_3788T.1	hypothetical protein	59	17396	11	11	1	1	4.3	161
922	1	P9WMS9	Rv3789	RVBD_3789T.1	hypothetical protein	37	13368	1	1	1	1	7.4	121
352	1	P72062	Rv3796	RVBD_3796T.1	hypothetical protein	580	39419	59	59	7	7	27.2	375
211	1	O53577	Rv3797	RVBD_3797T.1	acyl-CoA dehydrogenase fadE35	1231	65282	67	67	21	21	41.8	593
173	2	O53578	Rv3799c	RVBD_3799cT.1	propionyl-CoA carboxylase beta chain	143	56644	7	7	5	5	12.6	522
36	1	I6X8D2	Rv3800c	RVBD_3800cT.1	polyketide synthase 13	7707	186330	364	364	48	48	33.8	1733
431	1	O53580	Rv3801c	RVBD_3801cT.1	fatty acid CoA ligase FadD32	377	69189	9	9	2	2	3.0	637
357	1	O53581	Rv3802c	RVBD_3802cT.1	hypothetical protein	564	35426	27	27	7	7	20.8	336
4	3	P9WQN7	Rv3803c	RVBD_3803cT.1	MPT51/MPB51 antigen	18296	31069	844	844	63	63	86.6	299
4	2	P9WQP3	Rv3804c	RVBD_3804cT.1	antigen 85-A	27661	35664	1507	1507	57	57	71.6	338
569	1	P9WIQ7	Rv3810	RVBD_3810T.1	exported repetitive protein	175	27683	17	17	5	5	10.2	284
224	1	Q79F96	Rv3811	RVBD_3811T.1	hypothetical protein	1124	57182	18	18	4	4	9.3	539
600	1	O07801	Rv3822	RVBD_3822T.1	hypothetical protein	149	41382	18	18	3	3	7.2	404
141	7	P9WQE9	Rv3825c	RVBD_3825cT.1	Polyketide synthase Pks2	81	225636	7	7	5	5	3.0	2126
834	1	P9WQ47	Rv3826	RVBD_3826T.1	fatty acid CoA ligase FadD23	50	62801	4	4	3	3	6.0	584
1109	1	P96246	Rv3832c	RVBD_3832cT.1	hypothetical protein	19	20754	1	1	1	1	4.7	191
175	1	P9WKW5	Rv3835	RVBD_3835T.1	hypothetical protein	1658	47014	87	87	9	9	22.9	449
136	1	P9WNE5	Rv3841	RVBD_3841T.1	bacterioferritin bfrB	2216	20429	118	118	15	15	56.4	181
63	x	P9WGE7	Rv3846	Rv3846_sodA	Superoxide dismutase [Fe]	5051	22988	246	246	26	26	72.9	207
63	1	P9WGE7	Rv3846	RVBD_3846T.1	superoxide dismutase [Fe]	5201	23020	252	252	27	27	72.9	207
892	1	P96227	Rv3850	RVBD_3850T.1	hypothetical protein	41	23796	2	2	1	1	3.2	218
884	x	I6YHB0	Rv3852	Rv3852_hns	Possible histone-like protein Hns	42	13815	1	1	1	1	9.0	134
1055	1	I6YHB0	Rv3852	RVBD_3852T.1	hypothetical protein	26	12708	1	1	1	1	5.3	113
575	x	P9WGY3	Rv3853	Rv3853_rraA	Regulator of RNase E activity a RraA	170	16193	10	10	6	6	42.7	157
816	1	P96221	Rv3856c	RVBD_3856cT.1	hydrolase	55	36679	2	2	1	1	3.0	335
593	1	P9WN19	Rv3858c	RVBD_3858cT.1	glutamate synthase, NADH/NADPH, small subunit	157	53418	4	4	2	2	5.9	488
249	1	P96218	Rv3859c	RVBD_3859cT.1	glutamate synthase	940	165839	24	24	10	10	7.4	1527
968	1	P96214	Rv3863	RVBD_3863T.1	hypothetical protein	33	41062	1	1	1	1	1.8	392
264	1	P9WJD3	Rv3864	RVBD_3864T.1	hypothetical protein	880	42042	24	24	2	2	5.7	402
659	1	P9WJD1	Rv3865	RVBD_3865T.1	ESX-1 secretion-associated protein EspF	116	10611	6	6	3	3	28.2	103
572	1	P9WPH9	Rv3868	RVBD_3868T.1	ESX-1 secretion system protein EccA1	171	62387	37	37	2	2	3.3	573
213	1	P9WNR7	Rv3869	RVBD_3869T.1	ESX-1 secretion system protein eccB1	1202	51061	85	85	7	7	13.5	480
425	1	P9WIG7	Rv3872	RVBD_3872T.1	PE family protein	383	9922	20	20	4	4	22.2	99
52		P9WHW9	Rv3873	RVBD_3873T.1	PPE family protein	43	37306	1	1	1	1	1.9	368
1	1	P9WNK5	Rv3874	RVBD_3874T.1	ESAT-6-like protein esxB	82889	10787	2629	2629	60	60	99.0	100
10	1	P9WNK7	Rv3875	RVBD_3875T.1	early secretory antigenic target	18568	9898	682	682	30	30	60.0	95
123	1	P9WJC3	Rv3878	RVBD_3878T.1	hypothetical protein	2502	27379	140	140	11	11	41.8	280
516	1	P9WJC1	Rv3879c	RVBD_3879cT.1	hypothetical protein	248	74447	10	10	3	3	5.1	729
17	1	P9WJD9	Rv3881c	RVBD_3881cT.1	ESX-1 secretion-associated protein EspB	12874	47564	504	504	35	35	74.6	460
291	1	O05461	Rv3883c	RVBD_3883cT.1	type VII secretion-associated serine protease mycosin	782	45090	54	54	13	13	35.4	446
212		P9WJE7	Rv3885c	RVBD_3885cT.1	ESX-2 secretion system protein EccE2	38	57620	4	4	1	1	1.1	537
844	1	O05458	Rv3886c	RVBD_3886cT.1	type VII secretion-associated serine protease mycosin	48	55559	2	2	1	1	2.2	550
585	1	P9WHW7	Rv3892c	RVBD_3892cT.1	PPE family protein	163	38828	21	21	1	1	2.0	399
980	1	O05446	Rv3899c	RVBD_3899cT.1	hypothetical protein	32	40763	1	1	1	1	2.0	410
503	1	O05444	Rv3901c	RVBD_3901cT.1	hypothetical protein	258	15453	7	7	1	1	8.1	149
687	1	P9WJK3	Rv3910	RVBD_3910T.1	integral membrane protein MviN	102	123487	5	5	2	2	1.8	1184
1004	1	P9WJ65	Rv3912	RVBD_3912T.1	hypothetical protein	30	25754	1	1	1	1	3.1	254
465	1	P9WHH1	Rv3913	RVBD_3913T.1	thioredoxin reductase	328	35621	5	5	3	3	7.5	335
200	1	P9WG67	Rv3914	RVBD_3914T.1	thioredoxin	1316	12537	64	64	5	5	48.3	116
984	1	L7N653	Rv3915	RVBD_3915T.1	hydrolase	32	43884	1	1	1	1	2.2	406
390	1	O53598	Rv3920c	RVBD_3920cT.1	spoIIIJ-associated protein	478	20546	7	7	2	2	12.3	187

## Sheet: Validated Glycopeptides
Table S4: Lists of the validated proteins and glycopeptides detected in the culture filtrate of the Mtb strain overexpressing the PMTub
Gene_Acc	prot_desc	pep_exp_mr	pep_delta	pep_start	pep_end	pep_score	pep_rank	pep_res_before	pep_seq	pep_res_after	pep_var_mod
RV0175	MCE-associated membrane protein	2170.921448	0.003388	100	119	121.18	1	K	DCVAATQAPDAGAMSASMQK	I	Hex Ca
RV0822c	hypothetical protein	1637.789848	0.001487	522	534	16.01	1	R	LGNTPSTPPTTTK	K	2 Hex
RV0822c	hypothetical protein	1475.737248	0.001713	522	534	35.88	1	R	LGNTPSTPPTTTK	K	Hex
RV0838	D-alanyl-D-alanine dipeptidase	2490.115448	0.003448	46	62	11.96	1	V	NTTTPSGPVPPVSEAAR	A	5 Hex
RV0838	D-alanyl-D-alanine dipeptidase	2328.059448	0.000274	46	62	27.5	1	V	NTTTPSGPVPPVSEAAR	A	4 Hex
RV0838	D-alanyl-D-alanine dipeptidase	2166.007448	0.001100	46	62	25.36	1	V	NTTTPSGPVPPVSEAAR	A	3 Hex
RV0838	D-alanyl-D-alanine dipeptidase	2003.955448	0.001926	46	62	57.57	1	V	NTTTPSGPVPPVSEAAR	A	2 Hex
RV0838	D-alanyl-D-alanine dipeptidase	2376.071448	0.002371	47	62	27.62	1	N	TTTPSGPVPPVSEAAR	A	5 Hex
RV0838	D-alanyl-D-alanine dipeptidase	2214.019448	0.003197	47	62	20.95	1	N	TTTPSGPVPPVSEAAR	A	4 Hex
RV0838	D-alanyl-D-alanine dipeptidase	2051.965448	0.002023	47	62	27.77	1	N	TTTPSGPVPPVSEAAR	A	3 Hex
RV0838	D-alanyl-D-alanine dipeptidase	1889.908848	-0.001751	47	62	55.3	1	N	TTTPSGPVPPVSEAAR	A	2 Hex
RV0928	phosphate-binding protein pstS 3	2205.927448	0.002964	24	42	30.58	1	C	GNDDNVTGGGATTGQASAK	V	3 Hex
RV0928	phosphate-binding protein pstS 3	2043.873448	0.001790	24	42	31.78	1	C	GNDDNVTGGGATTGQASAK	V	2 Hex
RV0928	phosphate-binding protein pstS 3	2148.903448	0.000433	25	42	9.71	1	G	NDDNVTGGGATTGQASAK	V	3 Hex
RV1157c	conserved protein	1294.641048	0.000591	211	224	23.21	1	R	AAAPAPASAAPAPA	A	Hex
RV1157c	conserved protein	1365.678648	0.001081	211	225	10.82	1	R	AAAPAPASAAPAPAA	A	Hex
RV1270c	lipoprotein lprA	2047.897448	-0.001615	34	51	80.24	1	K	ASDTAATASNGDAAMLLK	Q	2 Hex Ox Da
RV1270c	lipoprotein lprA	2031.903448	-0.000696	34	51	87.6	1	K	ASDTAATASNGDAAMLLK	Q	2 Hex Da
RV1270c	lipoprotein lprA	1885.844848	-0.001389	34	51	43.53	1	K	ASDTAATASNGDAAMLLK	Q	Hex Ox Da
RV1368	lipoprotein lprF	2612.175448	0.004229	47	67	39.78	1	A	SSPSPGSPSPEAQQILQDSSK	A	3 Hex
RV1368	lipoprotein lprF	2288.069448	0.003881	47	67	79.31	1	A	SSPSPGSPSPEAQQILQDSSK	A	Hex
RV1411c	lipoprotein lprG	1115.607248	-0.000174	228	236	24.94	1	K	VQVTKPPVS	-	Hex
RV1860	alanine and proline-rich secreted protein apa	1936.902648	0.002547	308	321	30.04	1	A	GEVAPTPTTPTPQR	T	3 Hex
RV1860	alanine and proline-rich secreted protein apa	1774.848648	0.001373	308	321	18.67	1	A	GEVAPTPTTPTPQR	T	2 Hex
RV1860	alanine and proline-rich secreted protein apa	1612.795048	0.000599	308	321	26.76	1	A	GEVAPTPTTPTPQR	T	Hex
RV1860	alanine and proline-rich secreted protein apa	3660.905172	0.001257	285	321	22.24	1	R	PLVAPPPAPAPAPAEPAPAPAPAGEVAPTPTTPTPQR	T	Hex
RV1860	alanine and proline-rich secreted protein apa	3612.827172	0.007256	287	321	35.26	1	L	VAPPPAPAPAPAEPAPAPAPAGEVAPTPTTPTPQR	T	2 Hex
RV1860	alanine and proline-rich secreted protein apa	3450.764172	-0.002918	287	321	52.14	1	L	VAPPPAPAPAPAEPAPAPAPAGEVAPTPTTPTPQR	T	Hex
RV1887	hypothetical protein	1747.925248	0.000840	303	316	8.94	1	A	VPPPPTVTPPVPAR	A	2 Hex
RV2068c	beta-lactamase	1681.783048	-0.006350	34	47	19.95	1	P	ASTTLPAGADLADR	F	2 Hex
RV2068c	beta-lactamase	1610.751048	-0.001241	35	47	28.59	1	A	STTLPAGADLADR	F	2 Hex
RV2094c	TatA/E family twin arginine-targeting protein translocase	1503.744048	0.002379	55	66	22.44	1	A	SIETPTPVQSQR	V	Hex
RV2164c	hypothetical protein	1450.695248	0.001248	251	263	18.66	1	R	VTPGPDDPAPPAR	S	Hex
RV2220	glutamine synthetase 1	1340.632248	-0.002502	2	11	21.43	1	M	TEKTPDDVFK	L	Hex
RV2799	hypothetical protein	2244.985448	0.002263	68	83	49.85	1	K	SPIVATTDPSPFDPCR	D	3 Hex Ca
RV2799	hypothetical protein	2082.931448	0.001089	68	83	62.9	1	K	SPIVATTDPSPFDPCR	D	2 Hex Ca
RV2799	hypothetical protein	1920.879648	0.002115	68	83	50.9	1	K	SPIVATTDPSPFDPCR	D	Hex Ca
RV2799	hypothetical protein	1615.657448	0.001473	73	83	11.61	1	A	TTDPSPFDPCR	D	2 Hex Ca
RV2799	hypothetical protein	1453.602248	-0.000901	73	83	25.46	1	A	TTDPSPFDPCR	D	Hex Ca
RV2799	hypothetical protein	1623.705648	-0.003031	71	83	27.88	1	I	VATTDPSPFDPCR	D	Ca Hex
RV3244c	lipoprotein lpqB	3156.577696	0.002897	29	53	30.03	1	I	GTVERPVPSNLPKPSPGMDPDVLLR	E	3 Hex
RV3244c	lipoprotein lpqB	3010.518096	0.001205	29	53	16.91	1	I	GTVERPVPSNLPKPSPGMDPDVLLR	E	2 Hex Ox
RV3244c	lipoprotein lpqB	2994.523572	0.001599	29	53	22.99	1	I	GTVERPVPSNLPKPSPGMDPDVLLR	E	2 Hex
RV3413c	hypothetical protein	1646.780648	0.001855	285	299	30.05	1	N	PAGQPAPETPVSPTH	-	Hex
RV3491	Uncharacterized protein	2022.089448	0.010850	164	180	49.06	1	K	QPFSLQLIGPPPSPVQR	Y	Hex
RV3491	Uncharacterized protein	1649.899648	0.000814	167	180	53.13	1	F	SLQLIGPPPSPVQR	Y	Hex
RV3705A	hypothetical protein	1860.886048	0.001984	115	129	15.18	1	A	VGPTGPGPTTAPARP	-	3 Hex
RV3705A	hypothetical protein	1698.834248	0.003010	115	129	30.6	1	A	VGPTGPGPTTAPARP	-	2 Hex
RV3706c	hypothetical protein	2819.371448	0.000141	81	106	25.94	1	A	AVRPGPGPGGPGQVPSSVSPPATPAP	-	3 Hex
RV3706c	hypothetical protein	2657.319448	0.000967	81	106	26.69	1	A	AVRPGPGPGGPGQVPSSVSPPATPAP	-	2 Hex
RV3706c	hypothetical protein	2910.389448	0.002424	82	106	16.99	1	A	VRPGPGPGGPGQVPSSVSPPATPAP	-	4 Hex
RV3706c	hypothetical protein	2748.335448	0.001250	82	106	20.4	1	A	VRPGPGPGGPGQVPSSVSPPATPAP	-	3 Hex
RV3706c	hypothetical protein	2586.283448	0.002076	82	106	25.37	1	A	VRPGPGPGGPGQVPSSVSPPATPAP	-	2 Hex
RV3763	lipoprotein lpqH	3461.437448	0.006418	27	51	18.88	1	K	STTGSGETTTAAGTTASPGAASGPK	V	8 Hex
RV3763	lipoprotein lpqH	3299.381448	0.003244	27	51	27.61	1	K	STTGSGETTTAAGTTASPGAASGPK	V	7 Hex
RV3763	lipoprotein lpqH	3137.329448	0.004070	27	51	28.44	1	K	STTGSGETTTAAGTTASPGAASGPK	V	6 Hex
RV3763	lipoprotein lpqH	2975.275448	0.002896	27	51	32.82	1	K	STTGSGETTTAAGTTASPGAASGPK	V	5 Hex
RV3763	lipoprotein lpqH	2813.223448	0.003721	27	51	38.87	1	K	STTGSGETTTAAGTTASPGAASGPK	V	4 Hex
RV3763	lipoprotein lpqH	2651.169448	0.002547	27	51	32.76	1	K	STTGSGETTTAAGTTASPGAASGPK	V	3 Hex
RV3835	hypothetical protein	1729.999648	0.001845	362	375	46.52	1	R	LNLPPIPLQLPTPR	P	Hex
RV3835	hypothetical protein	2051.929448	0.003606	132	149	29.45	1	R	TFPGMEYGQNAAPPSPAR	I	Hex

## Sheet: Feuil3
List of the proteins detected in the culture filtrate of the Mtb H37Rv complemented strain, grown for 6 weeks on the synthetic glycerol containing Sauton medium.
