# Supplementary material for: Potential Plasticity of the Mannoprotein Repertoire Associated to Mycobacterium tuberculosis Virulence Unveiled by Mass Spectrometry-Based Glycoproteomics
Source: Molecules. 2020 May 18;25(10):2348. doi: 10.3390/molecules25102348 (PMC7287972; doi:10.3390/molecules25102348)
Supplement: Supplementary file 1 [file molecules-25-02348-s001.zip › TableS3_(Candidat Gpep-Mt).xlsx]

## Sheet: TabS3
Table S3: List of the putative glycopeptides detected in the culture filtrate of the Mtb Rv1002c KO Mutant.
Potential false positive candidates with a positive "Neutral loss" signature and assigned by Mascot 2.0
pep_exp_mr	pep_calc_mr	pep_res_before	pep_seq	pep_res_after	pep_score	pep_rank	Peptide End-Start	Access#	Gene	prot_desc	pep_var_mod
1664.81	1664.81	K	KPMLADLRESGCL	T	11.05	1	389-401	P9WMR3	RV0058	replicative DNA helicase (875 aa)	Hex (ST), Propionamide (C)
3177.41	3177.42	R	PVVAIEGDSAFGFSGMEFETICRYR	L	13.12	1	446-470	O53639	RV0118c	oxalyl-CoA decarboxylase (583 aa)	Carbamidomethyl (C), 2 Hex (ST), Oxidation (M)
3464.61	3464.59	S	ATAMADALNGHHPGDVISVTWQTKSGGTR	T	12.16	1	315-343	O07175	RV0125	serine protease pepA (356 aa)	Deamidated (N), 3 Hex (ST)
1076.47	1076.47	V	SSEHGVGSR	K	10.13	1	404-412	O07406	RV0161	oxidoreductase (450 aa)	Hex (ST)
2702.23	2702.24		GQKGGSWRSTGCSSPLGAYVDNTR		10.74	1	-	O07423	RV0179c		Carbamidomethyl (C), Hex (ST)
2958.35	2958.37	R	VMAAVQTVDSADANDQFAGELLAWL	R	13.36	1	475-499	P96396	RV0214	long chain acyl-CoA synthetase (538 aa)	2 Hex (ST)
3652.58	3652.59	E	PGGGSDLQNMSTTALADGPEGSAGLLINGCK	T	15.39	1	127-157	P96397	RV0215c	acyl-CoA dehydrogenase fadE3 (358 aa)	Carbamidomethyl (C), Deamidated (N), 4 Hex (ST), Oxidation (M)
1338.69	1338.69	K	AAVNLLRTGT	G	15.55	1	288-297	L7N6B0	RV0237	beta-glucosidase (389 aa)	2 Hex (ST)
1873.91	1873.91		IELNTMRAVVSEPHT		10.58	1	219-233	P95218	Rv0261c	Probable integral membrane nitrite extrusion protein NarK3	Hex (ST), Oxidation (M)
1873.91	1873.91		IELNTMRAVVSEPHT		10.58	1	219-233	P95218	Rv0261c	Probable integral membrane nitrite extrusion protein NarK3	Hex (ST), Oxidation (M)
2844.3	2844.28	R	TIACNDSIVSVSGMSNTVVITGHCTS	L	12.25	1	147-172	O07241	RV0314c	hypothetical protein (221 aa)	Hex (ST), Oxidation (M), Propionamide (C)
851.414	851.41	R	RTSGGGR	R	11.96	1	42-48	O06302	RV0353	MerR family transcriptional regulator, heat shock protein HspR (127 aa)	Hex (ST)
851.414	851.41	R	RTSGGGR	R	11.39	1	42-48	O06302	RV0353	MerR family transcriptional regulator, heat shock protein HspR (127 aa)	Hex (ST)
3298.6	3298.58	R	LIEGAPAAFATASGMAAVFTSLGALLGAG	D	11.2	1	84-112	P9WGB5	RV0391	O-succinylhomoserine sulfhydrylase (407 aa)	4 Hex (ST), Oxidation (M)
3170.53	3170.51	R	LGCSVLALGLLAGCAPPRTGPASSPTN	N	10.77	1	7-33	P95207	RV0399c	lipoprotein lpqK (410 aa)	4 Hex (ST)
3747.97	3747.98	S	AHAAEGFPSLSCIVLNGGFQLHPAIAALVSGLRLR	L	11.44	1	267-301	P9WHP1	RV0408	phosphate acetyltransferase (691 aa)	Deamidated (N), Hex (ST)
3467.52	3467.52	K	CEPNSVAPTGGAPGNFLSAGGHYHVPGHTGTP	A	10.42	1	123-154	P9WGE9	RV0432	superoxide dismutase [Cu-Zn] (241 aa)	Carbamidomethyl (C), Deamidated (N), 2 Hex (ST)
3006.44	3006.43	R	VHCPASGPGTIAPLPVHSEMLGGTGQL	E	10.19	1	255-281	P9WKV1	RV0485		Carbamidomethyl (C), 2 Hex (ST)
1078.53	1078.53	H	PNMTLVAR	F	13.64	1	55-62	P9WK33	RV0488	L-lysine exporter (202 aa)	Hex (ST), Oxidation (M)
851.414	851.412		LASGELT		12.52	1	-	P9WKT1	RV0502		Hex (ST)
2824.24	2824.22		MGGCSITCLNISEVPNETNRK		11.2	1	-	O33365	RV0520		2 Deamidated (N), 3 Hex (ST), Propionamide (C)
1817.93	1817.94	R	EPKVVVLGGGSWGTTVA	S	20.5	1	7-23	P9WN75	RV0564c	glycerol-3-phosphate dehydrogenase [NAD(P)+] (342 aa)	Hex (ST)
3133.38	3133.39	P	NLFWCVGYTNASWTLRADMTAR	A	10.09	1	383-404	O53762	RV0565c	monooxygenase (487 aa)	Deamidated (N), 3 Hex (ST), Propionamide (C)
2509.13	2509.14	L	QIEDNTTITGSATSGGFCGKK	N	16.22	1	197-217	O86365	RV0584	hypothetical protein (878 aa)	Hex(2) (ST), Propionamide (C)
1326.64	1326.64		GDVTTVRDFR		10.6	1	-	P9WMG5	RV0586		Hex (ST)
3199.55	3199.56	R	GGVAAVSETGVLGDPTTATAAEGRRIFAAM	V	10.43	1	202-231	P9WP59	RV0695		2 Hex (ST)
2733.37	2733.38	R	LSAAATSYAVTEVTIATSLRGALGS	A	11.91	1	80-104	Q79FW5	RV0754	PE-PGRS family protein (585 aa)	2 Hex (ST)
3924.93	3924.92	R	GLADGCADLGIPVTGGNVSFYNQTGSAAILPTPVVGV	L	18.24	1	534-570	P9WHL7	RV0803	phosphoribosylformylglycinamidine synthase 2 (755 aa)	2 Hex (ST), Propionamide (C)
2690.28	2690.29	R	FRNPSSPVSLSQLSALTTLAN	E	10.93	1	25-45	P9WMF1	RV0880	methyltransferase (144 aa)	2 Deamidated (N), 3 Hex (ST)
1443.68	1443.67	R	TVAVLEGVNDHE	N	13.04	1	131-142	P9WFY3	RV0881		Hex (ST)
2436.09	2436.09		TGRCPTVAVVGAGMSGMCVAIT		12.44	1	-	P9WNG1	RV0892		2 Hex (ST), 2 Oxidation (M)
2796.3	2796.28	L	SAVSSRAGVEIAIDDNGSGVPEGER	Q	16.77	1	366-390	P9WGK7	RV0902c	sensor-type histidine kinase prrB (447 aa)	Deamidated (N), 2 Hex (ST)
3713.79	3713.82	R	SATENRPDAIVLDINMPVLDGVSVVTALR	A	11.58	1	49-77	P9WGM1	RV0903c	transcriptional regulatory protein prrA (237 aa)	Deamidated (N), 4 Hex (ST)
2864.37	2864.37	G	VGGMSPVTATLVQGLVTAARSW	-	11.28	1	333-354	I6XWK6	RV0923c	hypothetical protein (355 aa)	4 Hex (ST), Oxidation (M)
3517.57	3517.57	A	AGALVLSACGNDDNVTGGGATTGQASAKVDCGGK	K	10.25	1	15-48	P9WGT7	RV0928	phosphate-binding protein pstS 3 (371 aa)	Carbamidomethyl (C), Deamidated (N), 2 Hex (ST), Propionamide (C)
3169.4	3169.39	-	MDSPVDYAGPAACGGPFARLTLNSPHN	R	14.38	1	1-27	P71540	RV0971c	enoyl-CoA hydratase (270 aa)	Deamidated (N), 2 Hex (ST), Oxidation (M), Propionamide (C)
3464.61	3464.62	K	HGSMMINAVSNSTVPHISLLIGASYGAGHYG	M	11.25	1	386-416	O86318	RV0974c	propionyl-CoA carboxylase beta chain (530 aa)	2 Hex (ST)
851.414	851.412		VTDASVV		12.21	1	-	O86320	RV0976c		Hex (ST)
997.508	997.504	K	RGSAKR	I	13.58	1	87-92	P9WKE3	RV1017c		Hex(2) (ST)
1424.62	1424.62	A	ASSGSNLGPTNEK	L	12.91	1	81-93	P9WKF1	RV1031	potassium-transporting ATPase C chain (190 aa)	2 Deamidated (N), Hex (ST)
2736.17	2736.18		AAHDAGVGWVDESGAADIHYRNT		10.99	1	-	P96353	RV1048c		Deamidated (N), 2 Hex (ST)
3487.63	3487.62	R	VFILAESLGGVESLIEHPSAMTHASTAG	S	10.23	1	330-357	P9WGB7	RV1079	cystathionine gamma-synthase (389 aa)	4 Hex (ST), Oxidation (M)
3464.61	3464.58	R	GGAGNLGSAGGINAPAGNPGSGSVGIGGAGGAGGTAGLFG	D	11.4	1	518-557	Q79FT0	RV1087	PE-PGRS family protein (768 aa)	2 Deamidated (N), 2 Hex (ST)
2772.23	2772.24		GTSAIMTTASATASSTGVDGGIAATYA		12.59	1	-	Q79FS7	RV1089		2 Hex (ST), Oxidation (M)
3095.37	3095.39		LTNTEHRENTTVASTWSVCKGL		10.25	1	-	O06556	RV1158		Deamidated (N), 4 Hex (ST)
2849.21	2849.23	W	ETQQTDYPSVGPDRPEYEPR	G	10.42	1	82-101	P9WJQ3	RV1161	nitrate reductase alpha subunit (1233 aa)	3 Hex (ST)
2904.28	2904.26	V	NRNINFTNICYTGCRFCAFAQR	K	12.02	1	549-570	P9WP77	RV1173	FO synthase (857 aa)	Carbamidomethyl (C), 3 Deamidated (N), Hex (ST), Propionamide (C)
2662.26	2662.25	A	SAMNVLTYQSLAVIDAETDSTVR	R	10.9	1	102-124	O50435	RV1179c	hypothetical protein (940 aa)	Deamidated (N), Hex (ST), Oxidation (M)
2157.19	2157.21	A	GAVTPAVGALLCLLAKLSGGK	A	13.77	1	40-60	P9WJZ7	RV1220c	methyltransferase (216 aa)	Carbamidomethyl (C), Hex (ST)
1222.58	1222.59	K	ADIAQKVSET	A	10.07	1	109-118	P9WQI3	RV1238	multiple sugar transporter ATP-binding protein (394 aa)	Hex (ST)
3195.42	3195.41	A	GNYNECAQLSAVVIKANTNAGNPTTR	A	10.93	1	112-137	P9WK49	RV1252c	lipoprotein lprE (203 aa)	4 Deamidated (N), 3 Hex (ST)
1025.48	1025.47		RVSMVADA		11.66	1	-	P9WJX9	RV1258c		Hex (ST), Oxidation (M)
3959.81	3959.81		AAVSELHPDSAVVLVFVDQSTTSKDSPNPSMAAS		11.59	1	-	P9WM01	RV1362c		Deamidated (N), 3 Hex (ST), Oxidation (M)
1900.95	1900.94	E	MWLHPATVDNVATLR	R	14.01	1	129-143	P9WNZ1	RV1391	coenzyme A biosynthesis CoaBC (419 aa)	Hex (ST), Oxidation (M)
3549.72	3549.74		PNHVCLTTNLVDDVAVVRDATLIDRWK		11.59	1	-	P9WLY3	RV1414		Deamidated (N), 3 Hex (ST)
3776.83	3776.85	-	MSNVMVVPGMLSAAAADVASIGAALSAANGAAAPTTAGVL	A	15.74	1	1-40	Q79FP3	RV1441c	triacylglycerol lipase (492 aa)	Deamidated (N), Hex (ST), Oxidation (M)
905.417	905.42		GGSRDPR		10.95	1	-	O53147	Rv1455	Conserved protein	Hex (ST)
1282.58	1282.58	Y	GSGSSRDWAAK	G	10.89	1	820-830	O53166	RV1475c	aconitate hydratase (944 aa)	Hex (ST)
2128.95	2128.94	R	GCAGTSGLGNNLMAPGPPHSL	L	11.16	1	51-71	L7N6A8	RV1489A	methylmalonyl-CoA mutase (77 aa)	Deamidated (N), Hex (ST), Oxidation (M)
1831.87	1831.88		TLWHAAGRNTSGKDR		12.44	1	-	P9WI91	RV1501		Deamidated (N), Hex (ST)
1928.03	1928.04	A	IAMLTLTGAAAVAAALHR	A	14.37	1	364-381	P9WLW1	RV1510	hypothetical protein (433 aa)	Hex (ST), Oxidation (M)
3759.82	3759.81		KQTLLSAQPSASPPAPTGGSNESTTQPAASWRVGG		10.86	1	-	L0T9U5	RV1575		2 Hex (ST)
2435.23	2435.24		TLIYHRLAHGPAAAAVGLHSG		10.36	1	-	O06137	RV1620c		2 Hex (ST)
3199.55	3199.55	R	LNIAAVNGVSSVVLAGETDAVTELMQRC	E	10.43	1	713-740	P94996	RV1661	polyketide synthase 7 (2127 aa)	2 Hex (ST), Oxidation (M)
2353.08	2353.08	A	PPPAGARGGTEAGNLATSMMK	I	10.69	1	194-214	O65934	RV1747	hypothetical protein (866 aa)	2 Hex (ST), Oxidation (M)
851.394	851.398	G	NATTAGR	N	22.03	1	175-181	Q79FK9	RV1768	PE-PGRS family protein (619 aa)	Hex (ST)
3348.73	3348.72	L	PGIRSILDTLPPHPAHFLWLNWGPCPPR	Q	10.58	1	330-357	O33177	RV1774	oxidoreductase (447 aa)	Hex (ST)
1025.46	1025.47		VMGSNIAR		10.76	1	-	Q79FJ2	RV1844c		Deamidated (N), Hex (ST), Oxidation (M)
1586.68	1586.68	D	ASLGAPCSSWER	F	10.7	1	40-51	O07741	RV1891	hypothetical protein (136 aa)	2 Hex (ST)
1010.45	1010.44	S	VPNSGGR	Q	13.46	1	136-142	P9WFN3	RV1911c	lipoprotein lppC (202 aa)	Deamidated (N), Hex(2) (ST)
1010.45	1010.44	S	VPNSGGR	Q	12.66	1	136-142	P9WFN3	RV1911c	lipoprotein lppC (202 aa)	Deamidated (N), Hex(2) (ST)
1010.45	1010.44	S	VPNSGGR	Q	12.5	1	136-142	P9WFN3	RV1911c	lipoprotein lppC (202 aa)	Deamidated (N), Hex(2) (ST)
2551.1	2551.09	V	AIVNECQSGICGTCVATCTAGR	Y	14.29	1	36-57	P95277	RV1937	oxidoreductase (840 aa)	2 Hex (ST), Propionamide (C)
905.419	905.413	R	WSPNIQ	Q	12.5	1	29-34	P9WHA9	RV2058c	50S ribosomal protein L28 (79 aa)	Hex (ST)
3096.5	3096.49		ADGTSLIYRPNPARRATNGCVPLP		12.5	1	-	P9WLL5	RV2075c		Deamidated (N), 3 Hex (ST), Propionamide (C)
2639.33	2639.33		FRSFFGVPSSITAPDGRPVNAVR		10.89	1	-	P9WNU3	RV2090		Deamidated (N), Hex (ST)
2176.03	2176.01	R	MCLFLGALTFMYISAR	A	15.11	1	334-349	O33248	RV2113	membrane protein (398 aa)	2 Hex (ST), Oxidation (M)
2176.01	2176.01	R	MCLFLGALTFMYISAR	A	12.75	1	334-349	O33248	RV2113	membrane protein (398 aa)	2 Hex (ST), Oxidation (M)
2176.02	2176.01	R	MCLFLGALTFMYISAR	A	10.55	1	334-349	O33248	RV2113	membrane protein (398 aa)	2 Hex (ST), Oxidation (M)
2551.11	2551.09	R	TGKQLFDTSCVSCHGANLQ	G	20.23	1	64-82	P9WP35	RV2194		Carbamidomethyl (C), 3 Hex (ST)
895.476	895.472	H	KTSSRR	V	12.1	1	329-334	P9WN37	RV2222c	glutamine synthetase, type I (447 aa)	Hex (ST)
905.418	905.424	S	PGWTGAR	G	10.17	1	155-161	P9WLH5	RV2228c	hypothetical protein (365 aa)	Hex (ST)
3295.63	3295.65		TCASSIAIAAVMFSGVAGGAGRTSIGDVAIPAR		10.49	1	-	P9WLE1	RV2293c		Carbamidomethyl (C), Hex (ST)
3108.34	3108.32	P	ADNQIDVGANDMSAHIQSMANSCPNTR	L	10.11	1	90-116	P9WP41	RV2301	esterase/lipase (231 aa)	Hex (ST), Oxidation (M), Propionamide (C)
2706.26	2706.24	F	FNFGTGNSGLLVSGNGLSGFFK	N	13.33	1	329-350	Q79FF3	RV2353c	PPE family protein (355 aa)	Deamidated (N), 3 Hex (ST)
3255.57	3255.58	R	TLLCSSVMGVWGGHGVVAYSAANRLLDV	M	10.25	1	792-819	P71719	RV2381c	mycobactin polyketide synthetase MbtD (1005 aa)	Carbamidomethyl (C), 2 Hex (ST)
2683.15	2683.15	K	CRLYCGACDAGARSTTSLAAGNG	L	11.91	1	188-210	P9WJJ5	RV2421c	nicotinate (nicotinamide) nucleotide adenylyltransferase (212 aa)	2 Hex (ST), 2 Propionamide (C)
3143.53	3143.52	L	ATLVSGVGDCAPAAAAIDAALRANRHNGS	-	11.3	1	276-304	P71913	RV2436	ribokinase (305 aa)	2 Hex (ST), Propionamide (C)
1900.95	1900.94	E	KVYDVTFENVQAGLR	T	11.15	1	448-462	P9WJJ3	RV2438c	glutamine-dependent NAD(+) synthetase (680 aa)	Deamidated (N), Hex (ST)
2353.08	2353.09	R	AGSGGNGCASVHREKFKPLG	G	10.03	1	14-33	P9WMT1	RV2440c	GTPase obg (480 aa)	Carbamidomethyl (C), Deamidated (N), Hex(2) (ST)
3781.76	3781.79	R	NSIDLYHKQAADTGARIVHACGFDSVPSDLSVY	A	10.46	1	120-152	O53176	RV2449c	saccharopine dehydrogenase (NAD+, L-lysine forming) (420 aa)	Hex (ST), Propionamide (C)
2773.22	2773.2	D	PGAGGRGGLGGDSGNGTSAANGVDASK	H	12.89	1	1155-1181	Q79FD4	RV2490c	PE-PGRS family protein (1661 aa)	Deamidated (N), Hex(2) (ST), Hex (ST)
2424.12	2424.11		LTPGDKAPAFTLPDADGNNVS		10.03	1	-	P9WIE1	RV2521		Deamidated (N), 2 Hex (ST)
1053.48	1053.47		CAFPSPSL		11.4	1	-	I6YE30	RV2657c		Hex (ST), Propionamide (C)
2423.13	2423.13		SWSDIGKSMGVTKQAAQK		12.08	1	-	P9WPC7	RV2667		3 Hex (ST), Oxidation (M)
3464.61	3464.61	R	LIMLYDPDGSDAWDGTIRLVAYVQADLD	S	11.4	1	84-111	O86317	RV2680	hypothetical protein (211 aa)	2 Hex (ST), Oxidation (M)
3870.06	3870.04		TGVAVAVPFGMVGLVHPRSGLATRVGLSIVNSPGTI		10.46	1	-	P9WNS5	RV2697c		Deamidated (N), 2 Hex (ST), Oxidation (M)
2754.18	2754.18	R	CTGVDELSMALLGTGFGYSV	R	12.1	1	166-185	P9WKI9	RV2701c		Hex(2) (ST), 2 Hex (ST), Oxidation (M), Propionamide (C)
2658.19	2658.18	R	IWNITSLPSEMALASTEF	V	11.03	1	244-261	I6YEB1	RV2761c	type I restriction/modification system specificity determinant hsdS (365 aa)	Deamidated (N), 4 Hex (ST)
3417.59	3417.61		HPMVPTISPKKSWEGFAGSLVCGITA		12.28	1	-	P9WPF7	RV2881c		Carbamidomethyl (C), 4 Hex (ST)
2512.01	2512.02	R	DSMLQDAKTHADSMVSSAT	T	12.97	1	60-78	P9WL15	RV2927c		3 Hex (ST), 2 Oxidation (M)
3250.62	3250.61	V	AGVIKMVQAMRHGVMPATLHVDEPSPR	V	17.39	1	399-425	P96284	RV2947c	Putative inactive phenolphthiocerol synthesis polyketide synthase type I Pks15	2 Hex (ST)
3199.55	3199.54	V	GSIKSNMGHTQAAAGVAGVIKMVQAMR	H	10.43	1	383-409	P96284	RV2947c	Putative inactive phenolphthiocerol synthesis polyketide synthase type I Pks15	Deamidated (N), 3 Hex (ST)
3417.59	3417.61	L	VSERASSPSQAITGTGCRPSRVWVMNR	L	13.36	1	152-178	I6X5U4	RV2954c	hypothetical protein (242 aa)	3 Hex (ST)
851.414	851.41	K	QGSRSR	P	16.63	1	46-51	P9WKJ7	RV3001c	ketol-acid reductoisomerase (334 aa)	Hex (ST)
3464.61	3464.64	K	NSEVSTVWTWPDKPGVAGCAAMDGTVLVNLI	N	12.7	1	263-293	I6Y293	RV3006	hypothetical protein (374 aa)	2 Deamidated (N), Hex (ST), Propionamide (C)
1105.47	1105.47		VIGYGGMMT		10.82	1	-	P9WP47	RV3063		Hex (ST), Oxidation (M)
3055.46	3055.47	D	TKIDTTVMRGANHDELADLIEFAR	T	11.26	1	175-198	P9WJS3	RV3109	molybdenum cofactor biosynthesis protein A 1 (360 aa)	2 Hex (ST), Oxidation (M)
2712.26	2712.26	R	LTSLDGVAGPHGGSAVATNGLLHDE	V	11.96	1	228-252	P95189	RV3137		Deamidated (N), Hex(2) (ST)
3094.37	3094.36		TSFAHPGTRGLSTVFGLMMVGS		10.06	1	-	O53312	RV3162c		2 Hex(2) (ST), Hex (ST), 2 Oxidation (M)
2886.38	2886.37		LAPAFTDTWVATTDNDANVLSRAI		10.33	1	-	O05892	RV3249c		Deamidated (N), 2 Hex (ST)
3776.83	3776.85		TVPGRGPANLATAFQANGVYWASGIISVGALA		10.93	1	-	O05896	RV3253c		4 Hex (ST)
3808.8	3808.83		TGAPYASTMPNVAHACGHDAHTAILLGAALALASVP		10.64	1	-	L7N663	RV3305c		2 Hex (ST), Oxidation (M)
1344.61	1344.61		TVAGLGSKSDS		11.67	1	-	O53382	RV3332	N-acetylglucosamine-6-phosphate deacetylase (EC 3.5.1.25) (GlcNAc 6-P deacetylase)	2 Hex (ST)
3464.61	3464.6		VESSVARVAGASTLAGSTTTMDQLFR		10.52	1	-	O53382	RV3332	N-acetylglucosamine-6-phosphate deacetylase (EC 3.5.1.25) (GlcNAc 6-P deacetylase)	5 Hex (ST)
2849.21	2849.23	K	GAIPAMKGATGADGTAPTSGGDGGNGGNGASP	T	24.69	1	711-742	Q6MWY0	RV3345c	hypothetical protein (1539 aa)	Deamidated (N), Hex (ST), Oxidation (M)
2849.21	2849.23	K	GAIPAMKGATGADGTAPTSGGDGGNGGNGASP	T	11.75	1	711-742	Q6MWY0	RV3345c	hypothetical protein (1539 aa)	Deamidated (N), Hex (ST), Oxidation (M)
2849.21	2849.23	K	GAIPAMKGATGADGTAPTSGGDGGNGGNGASP	T	10.63	1	711-742	Q6MWY0	RV3345c	hypothetical protein (1539 aa)	Deamidated (N), Hex (ST), Oxidation (M)
1805.77	1805.77	G	TDGITPNGGNGGNGGNGGK	G	13.88	1	954-972	Q6MWY0	RV3345c	hypothetical protein (1539 aa)	Deamidated (N), Hex (ST)
1805.77	1805.77	G	TDGITPNGGNGGNGGNGGK	G	10.14	1	954-972	Q6MWY0	RV3345c	hypothetical protein (1539 aa)	Deamidated (N), Hex (ST)
1470.63	1470.63		EFPNTRMSAADA		11.81	1	-	O50402	RV3373		Hex (ST)
3467.52	3467.54	E	ELDTCSSPFLVSAMQNGLCRPNRTNR	G	10.42	1	445-470	P9WKZ5	RV3403c	hypothetical protein (534 aa)	2 Deamidated (N), 3 Hex (ST), Propionamide (C)
3195.42	3195.41	Q	MNQAFHTMVNMLLTCFACQEKPR	-	10.93	1	210-232	Q50702	RV3426	PPE family protein (233 aa)	Deamidated (N), 2 Hex (ST), Oxidation (M), 2 Propionamide (C)
2234.05	2234.04		TRMVQTGSSLSDLASAMR		12.97	1	-	P9WN41	RV3441c		2 Hex (ST)
2775.4	2775.4		TTSLALGCVLAIVAAMGCAFVALL		11.18	1	-	P9WNR1	RV3450c		Carbamidomethyl (C), 2 Hex (ST), Oxidation (M), Propionamide (C)
3808.8	3808.81		SDLGGALVLSEFTGAAAELRHAYLVNPHDLEG		11.75	1	-	P9WN11	RV3490		Deamidated (N), 3 Hex (ST)
3910.67	3910.69	D	GDGFIGGSGGTGGTGGDAGVGGLANTGGTAGNAGIGGAGGR	G	10.5	1	1375-1415	O53553	RV3508	PE-PGRS family protein (1902 aa)	Deamidated (N), 4 Hex (ST)
2773.21	2773.23	R	CCILTGAGGYFCAGMDLKAATQK	P	10.44	1	52-74	O53561	RV3516		Carbamidomethyl (C), 2 Hex (ST), Propionamide (C)
2352.1	2352.11	K	DFDLSSLRFAVTGAATVP	V	10.07	1	280-297	P96843	RV3561	fatty-acyl-CoA synthase (508 aa)	3 Hex (ST)
1481.71	1481.71		RGATGAMKDLER		11.81	1	-	O06363	RV3644c		Hex (ST), Oxidation (M)
3648.55	3648.54	K	QGRTTGNSCGVTWGPGESPGTLVMQVCGGPGD	S	13.74	1	137-168	I6YGW2	RV3668c	protease (233 aa)	Carbamidomethyl (C), Deamidated (N), 3 Hex (ST)
2753.2	2753.2		GALDLTVDFDAGEEMLTEVSCK		11.28	1	-	P9WN47	RV3701c		2 Hex (ST), Oxidation (M), Propionamide (C)
1312.63	1312.63	Q	AQEFFSAVPR	I	14.79	1	198-207	O69694	RV3727	oxidoreductase (603 aa)	Hex (ST)
3169.4	3169.42	K	SVGLGNVNGVTLGYTSGTGQGNASATKDG	S	12.28	1	99-127	P9WK61	RV3763	lipoprotein lpqH (160 aa)	2 Deamidated (N), 3 Hex (ST)
1856.77	1856.76	A	LDSSPMCTADPACASAR	T	10.79	1	620-636	P9WJU5	RV3823c	membrane transporter mmpL8 (1090 aa)	Hex (ST)
1831.87	1831.87	R	GNLDTERLSFVTR	E	16.38	1	512-524	P9WQ47	RV3826	fatty acid CoA ligase FadD23 (585 aa)	Deamidated (N), 2 Hex (ST)
1286.57	1286.57	M	ASGSGLCKTTSN	F	11.3	1	2-13	P9WJD3	RV3864	hypothetical protein (403 aa)	Hex (ST)
1022.45	1022.45	L	ANSLANGGR	L	10.72	1	238-246	O05436	RV3909	hypothetical protein (803 aa)	2 Deamidated (N), Hex (ST)
